# Supplementary material for: Caspase-3/Drice as a critical regulator of actin dynamics through its dual control of small RhoGTPase family and Gelsolin in the Malpighian tubules of Drosophila
Source: Cell Death Discov. 2026 Apr 1;12:214. doi: 10.1038/s41420-026-03061-7 (PMC13168378; doi:10.1038/s41420-026-03061-7)
Supplement: Supplementary file 2 — Supplementary Table 1 [file 41420_2026_3061_MOESM2_ESM.xlsx]

## Sheet: Sheet1
Column1	Column2	Column3	Column4	Column5	Column6	Column7	Column8	Column9	Column10	Column11	Column12	Column13	Column14	Column15	Column16	Column17	Column18	Column19	Column20	Column21	Column22	Column23	Column24	Column25	Column26	Column27	Column28	Column29	Column30	Column31	Column32	Column33	Column34	Column35	Column36	Column37	Column38	Column39	Column40	Column41	Column42	Column43	Column44	Column45	Column46	Column47	Column48	Column49	Column50
Accession	Gene Symbol	Protein name	Present in		# Unique Peptides		Gene Ontology (cellular component)	Gene Ontology (molecular function)
			Wild Type	Drice Mutant	Wild Type	Drice Mutant
P29613	Tpi	Triosephosphate isomerase (TIM) (EC 5.3.1.1) (Triose-phosphate isomerase)		Yes		14	cytosol [GO:0005829]; M band [GO:0031430]; Z disc [GO:0030018]	protein homodimerization activity [GO:0042803]; triose-phosphate isomerase activity [GO:0004807]
B4MEW8	RpS3A	Small ribosomal subunit protein eS1 (40S ribosomal protein S3a)		Yes		8	cytosolic small ribosomal subunit [GO:0022627]	structural constituent of ribosome [GO:0003735]
B3P9J3	sta	Small ribosomal subunit protein uS2 (40S ribosomal protein SA) (Protein stubarista)		Yes		5	cytosolic small ribosomal subunit [GO:0022627]; nucleus [GO:0005634]	ribosome binding [GO:0043022]; structural constituent of ribosome [GO:0003735]
Q9XZH6	Vha13	V-type proton ATPase subunit G (V-ATPase subunit G) (V-ATPase 13 kDa subunit) (Vacuolar proton pump subunit G)		Yes		3	plasma membrane proton-transporting V-type ATPase complex [GO:0033181]; presynapse [GO:0098793]; vacuolar proton-transporting V-type ATPase, V1 domain [GO:0000221]	ATP hydrolysis activity [GO:0016887]; proton-transporting ATPase activity, rotational mechanism [GO:0046961]
Q9V597	RpL31	Large ribosomal subunit protein eL31 (60S ribosomal protein L31)		Yes		3	cytosolic large ribosomal subunit [GO:0022625]; cytosolic ribosome [GO:0022626]	structural constituent of ribosome [GO:0003735]
P19351	up	Troponin T, skeletal muscle (Protein intended thorax) (Protein upheld)		Yes		3	striated muscle thin filament [GO:0005865]; troponin complex [GO:0005861]	calcium ion binding [GO:0005509]; tropomyosin binding [GO:0005523]
Q9V771	Cyp6a23	Probable cytochrome P450 6a23 (EC 1.14.-.-) (CYPVIA23)		Yes		3	endoplasmic reticulum membrane [GO:0005789]	heme binding [GO:0020037]; iron ion binding [GO:0005506]; monooxygenase activity [GO:0004497]; oxidoreductase activity, acting on paired donors, with incorporation or reduction of molecular oxygen [GO:0016705]
P62152	Cam	Calmodulin (CaM)		Yes		3	cell cortex [GO:0005938]; centriole [GO:0005814]; centrosome [GO:0005813]; cytoplasm [GO:0005737]; cytosol [GO:0005829]; midbody [GO:0030496]; mitotic spindle [GO:0072686]; mitotic spindle pole [GO:0097431]; myosin V complex [GO:0031475]; myosin VI complex [GO:0031476]; myosin VII complex [GO:0031477]; nucleoplasm [GO:0005654]; rhabdomere [GO:0016028]; spindle [GO:0005819]	calcium ion binding [GO:0005509]; channel regulator activity [GO:0016247]; enzyme regulator activity [GO:0030234]; myosin heavy chain binding [GO:0032036]; myosin V binding [GO:0031489]; myosin VI head/neck binding [GO:0070855]
Q9VU68	flr	Actin-interacting protein 1 (AIP1) (Protein flare)		Yes		2	cortical actin cytoskeleton [GO:0030864]; cytoskeleton [GO:0005856]	actin filament binding [GO:0051015]
P41572	Pgd	6-phosphogluconate dehydrogenase, decarboxylating (EC 1.1.1.44)		Yes		2	cytosol [GO:0005829]	NADP binding [GO:0050661]; phosphogluconate dehydrogenase (decarboxylating) activity [GO:0004616]
Q9W237	RpS16	Small ribosomal subunit protein uS9 (40S ribosomal protein S16)		Yes		2	cytosolic ribosome [GO:0022626]; cytosolic small ribosomal subunit [GO:0022627]	RNA binding [GO:0003723]; structural constituent of ribosome [GO:0003735]
P48603	cpb	F-actin-capping protein subunit beta		Yes		2	dynactin complex [GO:0005869]; F-actin capping protein complex [GO:0008290]; WASH complex [GO:0071203]	actin filament binding [GO:0051015]; protein heterodimerization activity [GO:0046982]
Q9VGS2	Tctp	Translationally-controlled tumor protein homolog (TCTP)		Yes		2	cytoplasm [GO:0005737]; cytoplasmic microtubule [GO:0005881]; nucleus [GO:0005634]; polytene chromosome [GO:0005700]	calcium ion binding [GO:0005509]; guanyl-nucleotide exchange factor activity [GO:0005085]; protein kinase activator activity [GO:0030295]
P35122	Uch	Ubiquitin carboxyl-terminal hydrolase (EC 3.4.19.12) (Ubiquitin thioesterase)		Yes		2	cytoplasm [GO:0005737]	cysteine-type deubiquitinase activity [GO:0004843]
Q9VPH7	eRF1	Eukaryotic peptide chain release factor subunit 1 (Eukaryotic release factor 1) (eRF1)		Yes		2	cytosol [GO:0005829]; translation release factor complex [GO:0018444]	sequence-specific mRNA binding [GO:1990825]; translation release factor activity, codon specific [GO:0016149]
P07187	Lcp2	Larval cuticle protein 2 (Larval cuticle protein II)		Yes		2	chitin-based extracellular matrix [GO:0062129]	structural constituent of chitin-based larval cuticle [GO:0008010]
P32392	Arp3	Actin-related protein 3 (Actin-2) (Actin-like protein 3) (Actin-like protein 66B)		Yes		2	Arp2/3 protein complex [GO:0005885]; cytosol [GO:0005829]; lamellipodium [GO:0030027]; nuclear lamina [GO:0005652]	actin binding [GO:0003779]; ATP binding [GO:0005524]; structural constituent of cytoskeleton [GO:0005200]
Q9W2N0	cpa	F-actin-capping protein subunit alpha		Yes		2	apical plasma membrane [GO:0016324]; F-actin capping protein complex [GO:0008290]; WASH complex [GO:0071203]; Z disc [GO:0030018]	actin binding [GO:0003779]; protein heterodimerization activity [GO:0046982]
Q9VHP0	bel	ATP-dependent RNA helicase bel (EC 3.6.4.13) (Protein belle)		Yes		1	cytoplasm [GO:0005737]; cytosol [GO:0005829]; mitochondrion [GO:0005739]; neuronal cell body [GO:0043025]; nucleus [GO:0005634]; P granule [GO:0043186]; RISC complex [GO:0016442]	ATP binding [GO:0005524]; ATP hydrolysis activity [GO:0016887]; mRNA binding [GO:0003729]; RNA helicase activity [GO:0003724]
M9MRD1	Msp300	Muscle-specific protein 300 kDa (Nesprin-like protein Msp300)		Yes		1	cytoplasm [GO:0005737]; meiotic nuclear membrane microtubule tethering complex [GO:0034993]; microtubule organizing center [GO:0005815]; nuclear envelope [GO:0005635]; nuclear outer membrane [GO:0005640]; perinuclear region of cytoplasm [GO:0048471]; Z disc [GO:0030018]	actin binding [GO:0003779]; actin filament binding [GO:0051015]; protein kinase binding [GO:0019901]
Q9VG82	Cyp9f2	Probable cytochrome P450 9f2 (EC 1.14.-.-) (CYPIXF2)		Yes		1	endoplasmic reticulum membrane [GO:0005789]	heme binding [GO:0020037]; iron ion binding [GO:0005506]; monooxygenase activity [GO:0004497]; oxidoreductase activity, acting on paired donors, with incorporation or reduction of molecular oxygen [GO:0016705]
Q27580	Ahcy	Adenosylhomocysteinase (AdoHcyase) (EC 3.13.2.1) (S-adenosyl-L-homocysteine hydrolase)		Yes		1	cytosol [GO:0005829]	adenosylhomocysteinase activity [GO:0004013]
O61510	Fbp2	Fat body protein 2		Yes		1	cytoplasm [GO:0005737]	alcohol dehydrogenase (NAD+) activity [GO:0004022]; nutrient reservoir activity [GO:0045735]
B3MI77		Cytoplasmic tRNA 2-thiolation protein 1 (EC 2.7.7.-) (Cytoplasmic tRNA adenylyltransferase 1)		Yes		1	cytosol [GO:0005829]; cytosolic tRNA wobble base thiouridylase complex [GO:0002144]; mitochondrion [GO:0005739]	nucleotidyltransferase activity [GO:0016779]; tRNA binding [GO:0000049]
Q8SY61	Obp56d	General odorant-binding protein 56d		Yes		1	extracellular region [GO:0005576]; extracellular space [GO:0005615]	odorant binding [GO:0005549]
Q24208	eIF2gamma	Eukaryotic translation initiation factor 2 subunit 3 (EC 3.6.5.3) (Eukaryotic translation initiation factor 2 subunit gamma) (eIF2-gamma)		Yes		1	cytosol [GO:0005829]; eukaryotic 43S preinitiation complex [GO:0016282]; eukaryotic translation initiation factor 2 complex [GO:0005850]; multi-eIF complex [GO:0043614]	GTP binding [GO:0005525]; GTPase activity [GO:0003924]; methionyl-initiator methionine tRNA binding [GO:1990856]; translation initiation factor activity [GO:0003743]
Q9VW26	Oat	Ornithine aminotransferase, mitochondrial (EC 2.6.1.13) (Ornithine--oxo-acid aminotransferase)		Yes		1	cytoplasm [GO:0005737]; cytosol [GO:0005829]; mitochondrial matrix [GO:0005759]; mitochondrion [GO:0005739]	identical protein binding [GO:0042802]; ornithine aminotransferase activity [GO:0004587]; pyridoxal phosphate binding [GO:0030170]
P59781	His2B	Histone H2B		Yes		1	nucleosome [GO:0000786]; nucleus [GO:0005634]	DNA binding [GO:0003677]; protein heterodimerization activity [GO:0046982]; protein-containing complex binding [GO:0044877]; structural constituent of chromatin [GO:0030527]
P51550	Adh	Alcohol dehydrogenase (EC 1.1.1.1)		Yes		1	cytosol [GO:0005829]	alcohol dehydrogenase (NAD+) activity [GO:0004022]
Q9V3D2	Coprox	Oxygen-dependent coproporphyrinogen-III oxidase (COX) (Coprogen oxidase) (Coproporphyrinogenase) (EC 1.3.3.3)		Yes		1	cytoplasm [GO:0005737]; mitochondrion [GO:0005739]	coproporphyrinogen oxidase activity [GO:0004109]; protein homodimerization activity [GO:0042803]
P19889	RpLP0	Large ribosomal subunit protein uL10 (60S acidic ribosomal protein P0) (Apurinic-apyrimidinic endonuclease) (EC 3.1.-.-)		Yes		1	cytosol [GO:0005829]; cytosolic large ribosomal subunit [GO:0022625]; cytosolic ribosome [GO:0022626]; nuclear matrix [GO:0016363]; nucleoplasm [GO:0005654]; ribosome [GO:0005840]	calcium ion binding [GO:0005509]; class II DNA-(apurinic or apyrimidinic site) endonuclease activity [GO:0052720]; large ribosomal subunit rRNA binding [GO:0070180]; magnesium ion binding [GO:0000287]; structural constituent of ribosome [GO:0003735]
Q9V7Y2	Sply	Sphingosine-1-phosphate lyase (S1PL) (SP-lyase) (SPL) (EC 4.1.2.27) (Sphingosine-1-phosphate aldolase)		Yes		1	endoplasmic reticulum [GO:0005783]; endoplasmic reticulum membrane [GO:0005789]; membrane [GO:0016020]	pyridoxal phosphate binding [GO:0030170]; sphinganine-1-phosphate aldolase activity [GO:0008117]
P13706	Gpdh1	Glycerol-3-phosphate dehydrogenase [NAD(+)], cytoplasmic (GPD-C) (GPDH-C) (EC 1.1.1.8)		Yes		1	cytoplasm [GO:0005737]; cytosol [GO:0005829]; M band [GO:0031430]; Z disc [GO:0030018]	glycerol-3-phosphate dehydrogenase (NAD+) activity [GO:0141152]; NAD binding [GO:0051287]; protein homodimerization activity [GO:0042803]
P19967	Cyt-b5-r	Cytochrome b5-related protein (Protein TU-36B)		Yes		1	mitochondrion [GO:0005739]	acyl-CoA (8-3)-desaturase activity [GO:0062076]; heme binding [GO:0020037]; metal ion binding [GO:0046872]
C0HL64	Lcp65Ag1	Larval cuticle protein 65Ag1 (Larval cuticle protein 8)		Yes		1	chitin-based extracellular matrix [GO:0062129]; extracellular region [GO:0005576]	structural constituent of chitin-based larval cuticle [GO:0008010]
P12370	Pka-C1	cAMP-dependent protein kinase catalytic subunit 1 (PKA C) (EC 2.7.11.11) (Protein kinase DC0)		Yes		1	cAMP-dependent protein kinase complex [GO:0005952]; cell body [GO:0044297]; cytosol [GO:0005829]; dendrite [GO:0030425]; mitochondrial matrix [GO:0005759]; neuron projection [GO:0043005]; neuronal cell body [GO:0043025]; nucleus [GO:0005634]; plasma membrane [GO:0005886]	ATP binding [GO:0005524]; cAMP-dependent protein kinase activity [GO:0004691]; protein serine kinase activity [GO:0106310]; protein serine/threonine kinase activity [GO:0004674]
P48588	RpS25	Small ribosomal subunit protein eS25 (40S ribosomal protein S25)		Yes		1	cytosolic ribosome [GO:0022626]; cytosolic small ribosomal subunit [GO:0022627]	structural constituent of ribosome [GO:0003735]
P54397	Fkbp39	39 kDa FK506-binding nuclear protein (EC 5.2.1.8) (Peptidyl-prolyl cis-trans isomerase) (PPIase) (Rotamase)		Yes		1	chromatin [GO:0000785]; heterochromatin [GO:0000792]; nucleolus [GO:0005730]; nucleus [GO:0005634]	double-stranded DNA binding [GO:0003690]; FK506 binding [GO:0005528]; juvenile hormone response element binding [GO:0070594]; peptidyl-prolyl cis-trans isomerase activity [GO:0003755]
Q9XZJ4	Prosalpha1	Proteasome subunit alpha type-6 (20S proteasome subunit alpha-1)		Yes		1	cytosol [GO:0005829]; nucleoplasm [GO:0005654]; nucleus [GO:0005634]; proteasome complex [GO:0000502]; proteasome core complex [GO:0005839]; proteasome core complex, alpha-subunit complex [GO:0019773]
P49455	Tm1	Tropomyosin-1, isoforms 33/34 (Tropomyosin II)		Yes		1	actin filament [GO:0005884]; cytosol [GO:0005829]; investment cone [GO:0070865]; P granule [GO:0043186]; sarcomere [GO:0030017]	actin binding [GO:0003779]; actin filament binding [GO:0051015]; kinesin binding [GO:0019894]
B4HKC7	Ras85D	Ras-like protein 1 (EC 3.6.5.2)		Yes		1	plasma membrane [GO:0005886]	G protein activity [GO:0003925]; GTP binding [GO:0005525]; protein serine/threonine kinase activator activity [GO:0043539]
O17445	RpL15	Large ribosomal subunit protein eL15 (60S ribosomal protein L15)		Yes		1	cytosolic large ribosomal subunit [GO:0022625]; cytosolic ribosome [GO:0022626]	RNA binding [GO:0003723]; structural constituent of ribosome [GO:0003735]
P04814	alphaTry	Trypsin alpha (EC 3.4.21.4)		Yes		1	extracellular region [GO:0005576]	serine hydrolase activity [GO:0017171]; serine-type endopeptidase activity [GO:0004252]
Q6XHI1	Trx2	Thioredoxin-2 (Trx-2)		Yes		1	nucleus [GO:0005634]	glutathione disulfide oxidoreductase activity [GO:0015038]; protein-disulfide reductase activity [GO:0015035]
Q8SWU7		Obg-like ATPase 1		Yes		1	cytoplasm [GO:0005737]	ATP binding [GO:0005524]; ATP hydrolysis activity [GO:0016887]; GTP binding [GO:0005525]; metal ion binding [GO:0046872]; ribosomal large subunit binding [GO:0043023]
P82712	Cyp12d1-p	Probable cytochrome P450 12d1 proximal, mitochondrial (EC 1.14.-.-) (CYPXIID1)		Yes		1	mitochondrial membrane [GO:0031966]	heme binding [GO:0020037]; iron ion binding [GO:0005506]; monooxygenase activity [GO:0004497]; oxidoreductase activity, acting on paired donors, with incorporation or reduction of molecular oxygen [GO:0016705]
Q9VEX6	bor	ATPase family AAA domain-containing protein 3A homolog (Belphegor protein)		Yes		1	mitochondrial inner membrane [GO:0005743]; mitochondrial nucleoid [GO:0042645]; mitochondrion [GO:0005739]	ATP binding [GO:0005524]; ATP hydrolysis activity [GO:0016887]
Q9Y115		UNC93-like protein		Yes		1	membrane [GO:0016020]; plasma membrane [GO:0005886]; striated muscle dense body [GO:0055120]	potassium channel regulator activity [GO:0015459]; transmembrane transporter activity [GO:0022857]
Q6KC79	NIPBL	Nipped-B-like protein (Delangin) (SCC2 homolog)		Yes		1	chromatin [GO:0000785]; cytosol [GO:0005829]; extracellular exosome [GO:0070062]; integrator complex [GO:0032039]; intracellular membrane-bounded organelle [GO:0043231]; nucleoplasm [GO:0005654]; nucleus [GO:0005634]; Scc2-Scc4 cohesin loading complex [GO:0090694]; SMC loading complex [GO:0032116]	chromatin binding [GO:0003682]; chromo shadow domain binding [GO:0070087]; cohesin loader activity [GO:0061775]; histone deacetylase binding [GO:0042826]; mediator complex binding [GO:0036033]; promoter-specific chromatin binding [GO:1990841]; transcription corepressor activity [GO:0003714]
P16905	Pka-R1	cAMP-dependent protein kinase type I regulatory subunit (DRI class I to class IV)		Yes		1	cAMP-dependent protein kinase complex [GO:0005952]; cytoplasm [GO:0005737]; cytosol [GO:0005829]; synapse [GO:0045202]	cAMP binding [GO:0030552]; cAMP-dependent protein kinase inhibitor activity [GO:0004862]; cAMP-dependent protein kinase regulator activity [GO:0008603]; protein kinase A catalytic subunit binding [GO:0034236]
P13469	mod	DNA-binding protein modulo		Yes		1	cytoplasm [GO:0005737]; nuclear speck [GO:0016607]; nucleolus [GO:0005730]; nucleus [GO:0005634]; protein-containing complex [GO:0032991]	DNA binding [GO:0003677]; RNA binding [GO:0003723]; sequence-specific DNA binding [GO:0043565]
Q24251	ATPsynD	ATP synthase subunit d, mitochondrial (ATPase subunit d)		Yes		1	mitochondrial inner membrane [GO:0005743]; mitochondrion [GO:0005739]; proton-transporting ATP synthase complex [GO:0045259]	proton transmembrane transporter activity [GO:0015078]
Q9VCI3	Lsd-1	Lipid storage droplets surface-binding protein 1		Yes		1	cytosol [GO:0005829]; lipid droplet [GO:0005811]; protein-lipid complex [GO:0032994]
A1ZAX1	eIF3c	Eukaryotic translation initiation factor 3 subunit C (eIF3c) (Eukaryotic translation initiation factor 3 subunit 8)	Yes		1		cytosol [GO:0005829]; eukaryotic 43S preinitiation complex [GO:0016282]; eukaryotic 48S preinitiation complex [GO:0033290]; eukaryotic translation initiation factor 3 complex [GO:0005852]	RNA binding [GO:0003723]; translation initiation factor activity [GO:0003743]; translation initiation factor binding [GO:0031369]
B3MRX2	sta	Small ribosomal subunit protein uS2 (40S ribosomal protein SA) (Protein stubarista)	Yes		2		cytosolic small ribosomal subunit [GO:0022627]; nucleus [GO:0005634]	ribosome binding [GO:0043022]; structural constituent of ribosome [GO:0003735]
B3N1G9	RpS3A	Small ribosomal subunit protein eS1 (40S ribosomal protein S3a)	Yes		6		cytosolic small ribosomal subunit [GO:0022627]	structural constituent of ribosome [GO:0003735]
B4IK21		Ubiquitin-like modifier-activating enzyme 5 (Ubiquitin-activating enzyme 5)	Yes		1		cytosol [GO:0005829]	ATP binding [GO:0005524]; metal ion binding [GO:0046872]; UFM1 activating enzyme activity [GO:0071566]
P02255	His1	Histone H1	Yes		1		chromatin [GO:0000785]; nucleosome [GO:0000786]; nucleus [GO:0005634]	chromatin DNA binding [GO:0031490]; double-stranded DNA binding [GO:0003690]; nucleosomal DNA binding [GO:0031492]; structural constituent of chromatin [GO:0030527]
P02839	Lcp1	Larval cuticle protein 1 (Larval cuticle protein I)	Yes		1		chitin-based extracellular matrix [GO:0062129]	structural constituent of chitin-based larval cuticle [GO:0008010]
P12613	CCT1	T-complex protein 1 subunit alpha (TCP-1-alpha) (CCT-alpha) (Chaperonin containing TCP1 subunit 1)	Yes		2		chaperonin-containing T-complex [GO:0005832]; cytosol [GO:0005829]	ATP binding [GO:0005524]; ATP hydrolysis activity [GO:0016887]; ATP-dependent protein folding chaperone [GO:0140662]; unfolded protein binding [GO:0051082]
P17276	Hn	Protein henna (EC 1.14.16.1) (EC 1.14.16.4) (Phe-4-monooxygenase) (Phenylalanine-4-hydroxylase) (PAH) (Tryptophan 5-hydroxylase) (TRH) (Tryptophan 5-monooxygenase)	Yes		1			iron ion binding [GO:0005506]; phenylalanine 4-monooxygenase activity [GO:0004505]; tryptophan 5-monooxygenase activity [GO:0004510]
P22058	D1	Chromosomal protein D1	Yes		1		cytoplasm [GO:0005737]; heterochromatin [GO:0000792]; nucleosome [GO:0000786]; nucleus [GO:0005634]; polytene chromosome [GO:0005700]	minor groove of adenine-thymine-rich DNA binding [GO:0003680]; satellite DNA binding [GO:0003696]
P46150	Moe	Moesin/ezrin/radixin homolog 1 (Ezrin-moesin-radixin 1) (Moesin) (dMoesin) (Protein D17)	Yes		1		adherens junction [GO:0005912]; apical part of cell [GO:0045177]; apical plasma membrane [GO:0016324]; cell cortex [GO:0005938]; cleavage furrow [GO:0032154]; cytoplasm [GO:0005737]; cytoplasmic side of apical plasma membrane [GO:0098592]; cytosol [GO:0005829]; euchromatin [GO:0000791]; extrinsic component of cytoplasmic side of plasma membrane [GO:0031234]; filopodium [GO:0030175]; microvillus […	actin binding [GO:0003779]; cell adhesion molecule binding [GO:0050839]; microtubule binding [GO:0008017]; phosphatidylinositol-4,5-bisphosphate binding [GO:0005546]
P82712	Cyp12d1-p		Yes		1		actin cytoskeleton [GO:0015629]; actin filament [GO:0005884]; cytoplasm [GO:0005737]; cytosol [GO:0005829]; extracellular region [GO:0005576]	actin filament binding [GO:0051015]; metal ion binding [GO:0046872]; phosphatidylinositol-4,5-bisphosphate binding [GO:0005546]
Q07171	Gel	Gelsolin	Yes		1		actin cytoskeleton [GO:0015629]; adherens junction [GO:0005912]; cell cortex [GO:0005938]; cytoplasm [GO:0005737]; microvillus [GO:0005902]; myosin complex [GO:0016459]; plasma membrane [GO:0005886]	actin filament binding [GO:0051015]; ATP binding [GO:0005524]; calmodulin binding [GO:0005516]; microfilament motor activity [GO:0000146]; phosphatidylinositol-4,5-bisphosphate binding [GO:0005546]
Q23978	Myo31DF	Unconventional myosin ID (MyoID) (Brush border myosin IA) (BBMIA) (Myosin 1D) (Myo1D) (Myosin-IA) (MIA) (MyoIA)	Yes		1		centrosome [GO:0005813]; chromatin [GO:0000785]; condensed chromosome [GO:0000793]; cytoplasm [GO:0005737]; nucleoplasm [GO:0005654]; nucleus [GO:0005634]; pericentriolar material [GO:0000242]; polytene chromosome [GO:0005700]; polytene chromosome band [GO:0005704]; spindle microtubule [GO:0005876]	chromatin binding [GO:0003682]; chromatin insulator sequence binding [GO:0043035]; DNA binding [GO:0003677]; DNA-binding transcription factor activity, RNA polymerase II-specific [GO:0000981]; identical protein binding [GO:0042802]; microtubule binding [GO:0008017]; POZ domain binding [GO:0031208]; protein homodimerization activity [GO:0042803]; zinc ion binding [GO:0008270]
Q24478	Cp190	Centrosome-associated zinc finger protein Cp190 (Centrosomal protein 190kD) (Microtubule associated protein 190kD) (Protein enhancer of mod(mdg4)4-1)	Yes		1		membrane [GO:0016020]; plasma membrane proton-transporting V-type ATPase complex [GO:0033181]; vacuolar proton-transporting V-type ATPase, V1 domain [GO:0000221]	proton-transporting ATPase activity, rotational mechanism [GO:0046961]
Q24583	Vha14-1	V-type proton ATPase subunit F 1 (V-ATPase subunit F 1) (V-ATPase 14 kDa subunit) (Vacuolar H+ ATPase subunit 14-1) (Vacuolar proton pump subunit F 1)	Yes		1		cytosol [GO:0005829]	triose-phosphate isomerase activity [GO:0004807]
Q7JNS1	Tpi	Triosephosphate isomerase (TIM) (EC 5.3.1.1) (Triose-phosphate isomerase)	Yes		16		autophagosome [GO:0005776]; cytoplasm [GO:0005737]; cytoplasmic vesicle [GO:0031410]; Golgi apparatus [GO:0005794]; Golgi cis cisterna [GO:0000137]; myosin filament [GO:0032982]; myosin II complex [GO:0016460]	actin filament binding [GO:0051015]; microtubule binding [GO:0008017]; spectrin binding [GO:0030507]
Q8MSS1	lva	Protein lava lamp	Yes		1		cytoplasm [GO:0005737]; endoplasmic reticulum [GO:0005783]; nucleus [GO:0005634]	mRNA binding [GO:0003729]; single-stranded RNA binding [GO:0003727]; translation regulator activity [GO:0045182]; zinc ion binding [GO:0008270]
Q8T8R1	CNBP	CCHC-type zinc finger nucleic acid binding protein (CCHC-type zinc finger protein CG3800)	Yes		2		mitochondrion [GO:0005739]; nucleolus [GO:0005730]; nucleus [GO:0005634]
Q94915	Reg-2	Rhythmically expressed gene 2 protein (dREG-2)	Yes		1		cytosol [GO:0005829]; nucleus [GO:0005634]	identical protein binding [GO:0042802]; S-methyl-5-thioadenosine phosphorylase activity [GO:0017061]
Q9V813	Mtap	S-methyl-5'-thioadenosine phosphorylase (EC 2.4.2.28) (5'-methylthioadenosine phosphorylase) (MTA phosphorylase) (MTAP) (MTAPase)	Yes		1		cytoskeleton [GO:0005856]; plasma membrane [GO:0005886]; septate junction [GO:0005918]; smooth septate junction [GO:0005920]	actin binding [GO:0003779]; structural molecule activity [GO:0005198]
Q9V8R9	cora	Protein 4.1 homolog (Protein coracle)	Yes		1		axon [GO:0030424]; cytoplasm [GO:0005737]; mitochondrion [GO:0005739]	ATP binding [GO:0005524]; glycine-tRNA ligase activity [GO:0004820]; transferase activity [GO:0016740]
Q9VUK8	GlyRS	Glycine--tRNA ligase (EC 6.1.1.14) (Diadenosine tetraphosphate synthetase) (EC 2.7.7.-) (Glycyl-tRNA synthetase)	Yes		1		cytosol [GO:0005829]; lipid droplet [GO:0005811]
Q9VXY7	Lsd-2	Lipid storage droplets surface-binding protein 2 (Lsd2)	Yes		1		cytosol [GO:0005829]	6-phosphogluconolactonase activity [GO:0017057]
Q9VZ64	Pgls	Probable 6-phosphogluconolactonase (6PGL) (EC 3.1.1.31)	Yes		1		axoneme [GO:0005930]; ciliary basal body [GO:0036064]; cilium [GO:0005929]; intraciliary transport particle [GO:0030990]; intraciliary transport particle B [GO:0030992]; non-motile cilium [GO:0097730]
Q9W040	Oseg2	Intraflagellar transport protein 172 homolog (Osmotic avoidance abnormal protein 1 homolog) (Outer segment 2)	Yes		1		actin cytoskeleton [GO:0015629]; adherens junction [GO:0005912]; apical part of cell [GO:0045177]; basal part of cell [GO:0045178]; basolateral plasma membrane [GO:0016323]; cell leading edge [GO:0031252]; filamentous actin [GO:0031941]; focal adhesion [GO:0005925]; muscle tendon junction [GO:0005927]; stress fiber [GO:0001725]; Z disc [GO:0030018]; zonula adherens [GO:0005915]	actin binding [GO:0003779]; actinin binding [GO:0042805]; metal ion binding [GO:0046872]; muscle alpha-actinin binding [GO:0051371]
A1ZA47	Zasp52	PDZ and LIM domain protein Zasp (Z band alternatively spliced PDZ-motif protein)	Yes	Yes	3	4	cytoplasm [GO:0005737]; nucleus [GO:0005634]	S-methyl-5-thioribose-1-phosphate isomerase activity [GO:0046523]
B3M098		Methylthioribose-1-phosphate isomerase (M1Pi) (MTR-1-P isomerase) (EC 5.3.1.23) (S-methyl-5-thioribose-1-phosphate isomerase) (Translation initiation factor eIF-2B subunit alpha/beta/delta-like protein)	Yes	Yes	1	1	cytosolic ribosome [GO:0022626]; ribonucleoprotein complex [GO:1990904]; ribosome [GO:0005840]; rough endoplasmic reticulum [GO:0005791]	ribosome binding [GO:0043022]; structural constituent of ribosome [GO:0003735]
B3MLA8	RpS21	Small ribosomal subunit protein eS21 (40S ribosomal protein S21) (Overgrown hematopoietic organs at 23B)	Yes	Yes	1	2	cytosol [GO:0005829]; eukaryotic 43S preinitiation complex [GO:0016282]; eukaryotic 48S preinitiation complex [GO:0033290]; eukaryotic translation initiation factor 3 complex, eIF3m [GO:0071541]; Golgi apparatus [GO:0005794]; investment cone [GO:0070865]	caspase binding [GO:0089720]; cysteine-type endopeptidase activator activity [GO:0140608]; translation initiation factor activity [GO:0003743]
B3NRC6	Tango7	Eukaryotic translation initiation factor 3 subunit M (eIF3m) (Transport and Golgi organization protein 7) (Tango-7)	Yes	Yes	1	1	cytosol [GO:0005829]; mitochondrial intermembrane space [GO:0005758]	adenylate kinase activity [GO:0004017]; ATP binding [GO:0005524]
B4QBH8	Adk2	Adenylate kinase (EC 2.7.4.3) (ATP-AMP transphosphorylase) (ATP:AMP phosphotransferase) (Adenylate kinase cytosolic and mitochondrial) (Adenylate monophosphate kinase)	Yes	Yes	5	4
C0HK92		Uncharacterized protein CG45076	Yes	Yes	1	3
C0HK95	fau	Protein anoxia up-regulated	Yes	Yes	7	7	cytosolic ribosome [GO:0022626]; cytosolic small ribosomal subunit [GO:0022627]	structural constituent of ribosome [GO:0003735]
C0HKA0	RpS14a	Small ribosomal subunit protein uS11A (40S ribosomal protein S14a)	Yes	Yes	4	6	chitin-based extracellular matrix [GO:0062129]	structural constituent of chitin-based larval cuticle [GO:0008010]
C0HL63	Lcp65Ab2	Larval cuticle protein 65Ab2 (Larval cuticle protein 5)	Yes	Yes	2	2	cytosol [GO:0005829]; extracellular space [GO:0005615]; mitochondrion [GO:0005739]; nucleoplasm [GO:0005654]	aldose reductase (NADPH) activity [GO:0004032]; all-trans-retinol dehydrogenase (NADP+) activity [GO:0052650]; allyl-alcohol dehydrogenase activity [GO:0047655]; glycerol dehydrogenase (NADP+) activity [GO:0047956]; indanol dehydrogenase activity [GO:0047718]; L-glucuronate reductase activity [GO:0047939]; prostaglandin H2 endoperoxidase reductase activity [GO:0036130]
M9PF61	Akr1B	Aldo-keto reductase 1B (EC 1.1.1.21) (EC 1.1.1.300) (EC 1.1.1.372) (EC 1.1.1.54) (Aldose reductase) (dAR1)	Yes	Yes	1	2	mitochondrial inner membrane [GO:0005743]; mitochondrion [GO:0005739]; proton-transporting ATP synthase complex [GO:0045259]	proton-transporting ATP synthase activity, rotational mechanism [GO:0046933]
O01666	ATPsyngamma	ATP synthase subunit gamma, mitochondrial (F-ATPase gamma subunit)	Yes	Yes	7	10	mitochondrial inner membrane [GO:0005743]; mitochondrial matrix [GO:0005759]; mitochondrion [GO:0005739]	ATP binding [GO:0005524]; ATP hydrolysis activity [GO:0016887]; ATP-dependent protein folding chaperone [GO:0140662]; protein-folding chaperone binding [GO:0051087]
O02649	Hsp60A	Heat shock protein 60A	Yes	Yes	4	5	cytosolic large ribosomal subunit [GO:0022625]; cytosolic ribosome [GO:0022626]	RNA binding [GO:0003723]; structural constituent of ribosome [GO:0003735]
O16797	RpL3	Large ribosomal subunit protein uL3 (60S ribosomal protein L3)	Yes	Yes	6	5	mitochondrial ribonuclease P complex [GO:0030678]; mitochondrion [GO:0005739]	3-hydroxy-2-methylbutyryl-CoA dehydrogenase activity [GO:0047015]; 3-hydroxyacyl-CoA dehydrogenase activity [GO:0003857]; 7-beta-hydroxysteroid dehydrogenase (NADP+) activity [GO:0047022]; acetoacetyl-CoA reductase activity [GO:0018454]; estradiol 17-beta-dehydrogenase [NAD(P)+] activity [GO:0004303]; isoursodeoxycholate 7-beta-dehydrogenase (NAD+) activity [GO:0106282]; steroid dehydrogenase act…
O18404	scu	3-hydroxyacyl-CoA dehydrogenase type-2 (EC 1.1.1.35) (17-beta-hydroxysteroid dehydrogenase 10) (17-beta-HSD 10) (EC 1.1.1.51, EC 1.1.1.62) (3-hydroxyacyl-CoA dehydrogenase type II) (Hydroxysteroid dehydrogenase) (EC 1.1.1.-, EC 1.1.1.53) (Mitochondrial ribonuclease P protein 2) (Mitochondrial RNase P protein 2) (Scully protein) (Type II HADH)	Yes	Yes	7	9	autophagosome [GO:0005776]; cytoplasm [GO:0005737]; cytosol [GO:0005829]; cytosolic ribosome [GO:0022626]; nucleus [GO:0005634]; ribonucleoprotein complex [GO:1990904]	protein kinase C binding [GO:0005080]; protein-macromolecule adaptor activity [GO:0030674]; ribosome binding [GO:0043022]; structural constituent of ribosome [GO:0003735]; translation regulator activity [GO:0045182]
O18640	Rack1	Small ribosomal subunit protein RACK1 (Guanine nucleotide-binding protein subunit beta-like protein) (Receptor of activated protein kinase C homolog)	Yes	Yes	3	5	cytoplasm [GO:0005737]; cytosolic large ribosomal subunit [GO:0022625]; cytosolic ribosome [GO:0022626]; neuronal cell body [GO:0043025]	structural constituent of ribosome [GO:0003735]
O61231	RpL10	Large ribosomal subunit protein uL16 (60S ribosomal protein L10) (QM protein homolog) (dQM)	Yes	Yes	5	4	cytoplasm [GO:0005737]; cytosol [GO:0005829]; mitochondrion [GO:0005739]; P granule [GO:0043186]	ATP binding [GO:0005524]; kinase activity [GO:0016301]; magnesium ion binding [GO:0000287]; potassium ion binding [GO:0030955]; pyruvate kinase activity [GO:0004743]
O62619	Pyk	Pyruvate kinase (PK) (EC 2.7.1.40)	Yes	Yes	14	20	cytoplasm [GO:0005737]; mitochondrion [GO:0005739]; nucleus [GO:0005634]; NURF complex [GO:0016589]	inorganic diphosphate phosphatase activity [GO:0004427]; magnesium ion binding [GO:0000287]
O77460	Nurf-38	Inorganic pyrophosphatase (EC 3.6.1.1) (Nucleosome-remodeling factor 38 kDa subunit) (Pyrophosphate phospho-hydrolase) (PPase)	Yes	Yes	3	3	cytoplasm [GO:0005737]; cytosol [GO:0005829]; mitochondrion [GO:0005739]	ATP binding [GO:0005524]; formate-tetrahydrofolate ligase activity [GO:0004329]; methenyltetrahydrofolate cyclohydrolase activity [GO:0004477]; methylenetetrahydrofolate dehydrogenase (NADP+) activity [GO:0004488]
O96553	pug	C-1-tetrahydrofolate synthase, cytoplasmic (C1-THF synthase) [Includes: Methylenetetrahydrofolate dehydrogenase (EC 1.5.1.5); Methenyltetrahydrofolate cyclohydrolase (EC 3.5.4.9); Formyltetrahydrofolate synthetase (EC 6.3.4.3)]	Yes	Yes	1	2	cytosol [GO:0005829]; eukaryotic translation elongation factor 1 complex [GO:0005853]	guanyl-nucleotide exchange factor activity [GO:0005085]; translation elongation factor activity [GO:0003746]
O96827	eEF1beta	Probable elongation factor 1-beta (EF-1-beta)	Yes	Yes	1	1	cytosol [GO:0005829]	alcohol dehydrogenase (NAD+) activity [GO:0004022]; aldehyde dehydrogenase (NAD+) activity [GO:0004029]; protein homodimerization activity [GO:0042803]
P00334	Adh	Alcohol dehydrogenase (EC 1.1.1.1)	Yes	Yes	19	18	mitochondrial inner membrane [GO:0005743]; respiratory chain complex IV [GO:0045277]	copper ion binding [GO:0005507]; cytochrome-c oxidase activity [GO:0004129]
P00408	mt:CoII	Cytochrome c oxidase subunit 2 (EC 7.1.1.9) (Cytochrome c oxidase polypeptide II)	Yes	Yes	1	1	cytoplasm [GO:0005737]; cytosol [GO:0005829]; nucleus [GO:0005634]	unfolded protein binding [GO:0051082]
P02516	Hsp23	Heat shock protein 23	Yes	Yes	3	2	cytoplasm [GO:0005737]; cytosol [GO:0005829]; nucleus [GO:0005634]	myosin binding [GO:0017022]; unfolded protein binding [GO:0051082]
P02517	Hsp26	Heat shock protein 26	Yes	Yes	1	1	cytoplasm [GO:0005737]; endoplasmic reticulum chaperone complex [GO:0034663]; nucleus [GO:0005634]	unfolded protein binding [GO:0051082]
P02518	Hsp27	Heat shock protein 27	Yes	Yes	3	2	centrosome [GO:0005813]; cytoplasm [GO:0005737]; cytosol [GO:0005829]; endoplasmic reticulum chaperone complex [GO:0034663]; mitochondrion [GO:0005739]; perinuclear region of cytoplasm [GO:0048471]; plasma membrane [GO:0005886]; polytene chromosome interband [GO:0005705]; protein folding chaperone complex [GO:0101031]; protein-containing complex [GO:0032991]	ATP binding [GO:0005524]; ATP hydrolysis activity [GO:0016887]; ATP-dependent protein folding chaperone [GO:0140662]; insulin receptor binding [GO:0005158]; TPR domain binding [GO:0030911]; unfolded protein binding [GO:0051082]
P02828	Hsp83	Heat shock protein 83 (HSP 82)	Yes	Yes	1	5	extracellular region [GO:0005576]	bioadhesive activity [GO:0140073]
P02840	Sgs3	Salivary glue protein Sgs-3	Yes	Yes	5	6	extracellular region [GO:0005576]	bioadhesive activity [GO:0140073]
P02841	Sgs7	Salivary glue protein Sgs-7	Yes	Yes	3	2	extracellular region [GO:0005576]	bioadhesive activity [GO:0140073]
P02842	Sgs8	Salivary glue protein Sgs-8	Yes	Yes	4	4	cytosolic large ribosomal subunit [GO:0022625]; cytosolic ribosome [GO:0022626]	structural constituent of ribosome [GO:0003735]
P05389	RpLP2	Large ribosomal subunit protein P2 (60S acidic ribosomal protein P2) (Acidic ribosomal protein RPA1)	Yes	Yes	2	5	A band [GO:0031672]; cytoplasm [GO:0005737]; myosin filament [GO:0032982]; myosin II complex [GO:0016460]; polytene chromosome puff [GO:0005703]; sarcomere [GO:0030017]; striated muscle myosin thick filament [GO:0005863]	actin filament binding [GO:0051015]; ATP binding [GO:0005524]; calmodulin binding [GO:0005516]; microfilament motor activity [GO:0000146]; protein homodimerization activity [GO:0042803]; structural constituent of muscle [GO:0008307]
P05661	Mhc	Myosin heavy chain, muscle	Yes	Yes	87	108	astral microtubule [GO:0000235]; centrosome [GO:0005813]; cytoplasm [GO:0005737]; microtubule [GO:0005874]; nucleus [GO:0005634]; perinuclear region of cytoplasm [GO:0048471]; spindle [GO:0005819]	GTP binding [GO:0005525]; hydrolase activity [GO:0016787]; metal ion binding [GO:0046872]; structural constituent of cytoskeleton [GO:0005200]
P06603	alphaTub84B	Tubulin alpha-1 chain (EC 3.6.5.-)	Yes	Yes	9	12	cytosol [GO:0005829]; muscle myosin complex [GO:0005859]	calcium ion binding [GO:0005509]; enzyme regulator activity [GO:0030234]; myosin heavy chain binding [GO:0032036]
P06742	Mlc1	Myosin light chain alkali	Yes	Yes	2	3	actin filament [GO:0005884]; cytosol [GO:0005829]; investment cone [GO:0070865]; sarcomere [GO:0030017]	actin binding [GO:0003779]; actin filament binding [GO:0051015]; protein kinase binding [GO:0019901]
P06754	Tm1	Tropomyosin-1, isoforms 9A/A/B (Cytoskeletal tropomyosin) (Tropomyosin II)	Yes	Yes	5	3	chitin-based extracellular matrix [GO:0062129]	structural constituent of chitin-based larval cuticle [GO:0008010]
P07188	Lcp3	Larval cuticle protein 3 (Larval cuticle protein III)	Yes	Yes	3	3	chitin-based extracellular matrix [GO:0062129]	structural constituent of chitin-based larval cuticle [GO:0008010]
P07189	Lcp4	Larval cuticle protein 4 (Larval cuticle protein IV)	Yes	Yes	3	3	cytosol [GO:0005829]; M band [GO:0031430]; Z disc [GO:0030018]	glyceraldehyde-3-phosphate dehydrogenase (NAD+) (phosphorylating) activity [GO:0004365]; NAD binding [GO:0051287]; NADP binding [GO:0050661]; peptidyl-cysteine S-nitrosylase activity [GO:0035605]
P07486	Gapdh1	Glyceraldehyde-3-phosphate dehydrogenase 1 (EC 1.2.1.12) (Glyceraldehyde-3-phosphate dehydrogenase I) (GAPDH I)	Yes	Yes	6	9	cytosol [GO:0005829]; mitochondrion [GO:0005739]	glyceraldehyde-3-phosphate dehydrogenase (NAD+) (phosphorylating) activity [GO:0004365]; NAD binding [GO:0051287]; NADP binding [GO:0050661]; peptidyl-cysteine S-nitrosylase activity [GO:0035605]
P07487	Gapdh2	Glyceraldehyde-3-phosphate dehydrogenase 2 (EC 1.2.1.12) (Glyceraldehyde-3-phosphate dehydrogenase II) (GAPDH II)	Yes	Yes	7	11	extracellular region [GO:0005576]	bioadhesive activity [GO:0140073]
P07701	Sgs5	Salivary glue protein Sgs-5	Yes	Yes	14	10	cytosol [GO:0005829]; M band [GO:0031430]; Z disc [GO:0030018]	fructose-1-phosphate aldolase activity [GO:0061609]; fructose-bisphosphate aldolase activity [GO:0004332]
P07764	Ald1	Fructose-bisphosphate aldolase (EC 4.1.2.13) (Aldolase-1)	Yes	Yes	19	19	cytosolic large ribosomal subunit [GO:0022625]; cytosolic ribosome [GO:0022626]	protein kinase activator activity [GO:0030295]; ribonucleoprotein complex binding [GO:0043021]; structural constituent of ribosome [GO:0003735]
P08570	RpLP1	Large ribosomal subunit protein P1 (60S acidic ribosomal protein P1) (Acidic ribosomal protein RPA2) (RP21C)	Yes	Yes	6	5	cytoplasm [GO:0005737]	GTP binding [GO:0005525]; GTPase activity [GO:0003924]; translation elongation factor activity [GO:0003746]
P08736	eEF1alpha1	Elongation factor 1-alpha 1 (EF-1-alpha-1) (50 kDa female-specific protein)	Yes	Yes	17	20	microtubule [GO:0005874]; mitochondrion [GO:0005739]; nuclear microtubule [GO:0005880]; plasma membrane [GO:0005886]	ATP binding [GO:0005524]; GTP binding [GO:0005525]; kinase activity [GO:0016301]; magnesium ion binding [GO:0000287]; microtubule binding [GO:0008017]; nucleoside diphosphate kinase activity [GO:0004550]
P08879	awd	Nucleoside diphosphate kinase (NDK) (NDP kinase) (EC 2.7.4.6) (Abnormal wing disks protein) (Killer of prune protein)	Yes	Yes	2	4	cytosolic large ribosomal subunit [GO:0022625]; cytosolic ribosome [GO:0022626]	RNA binding [GO:0003723]; structural constituent of ribosome [GO:0003735]
P09180	RpL4	Large ribosomal subunit protein uL4 (60S ribosomal protein L4) (L1)	Yes	Yes	6	8	actin filament [GO:0005884]	actin filament binding [GO:0051015]
P09491	Tm2	Tropomyosin-2 (Tropomyosin I)	Yes	Yes	5	9	actin cytoskeleton [GO:0015629]; brahma complex [GO:0035060]; cytoplasm [GO:0005737]; Ino80 complex [GO:0031011]	ATP binding [GO:0005524]; hydrolase activity [GO:0016787]
P10987	Act5C	Actin-5C (EC 3.6.4.-)	Yes	Yes	3	5	catalytic step 2 spliceosome [GO:0071013]; cytoplasm [GO:0005737]; cytosol [GO:0005829]; nucleus [GO:0005634]; perinuclear region of cytoplasm [GO:0048471]; plasma membrane [GO:0005886]; precatalytic spliceosome [GO:0071011]; presynapse [GO:0098793]	ATP binding [GO:0005524]; ATP hydrolysis activity [GO:0016887]; ATP-dependent protein folding chaperone [GO:0140662]; heat shock protein binding [GO:0031072]; protein folding chaperone [GO:0044183]; protein-folding chaperone binding [GO:0051087]
P11147	Hsc70-4	Heat shock 70 kDa protein cognate 4 (Heat shock 70 kDa protein 88E)	Yes	Yes	21	18	extracellular space [GO:0005615]; larval serum protein complex [GO:0005616]	nutrient reservoir activity [GO:0045735]
P11995	Lsp1alpha	Larval serum protein 1 alpha chain (Hexamerin-1-alpha)	Yes	Yes	6	10	extracellular space [GO:0005615]; larval serum protein complex [GO:0005616]	nutrient reservoir activity [GO:0045735]
P11996	Lsp1beta	Larval serum protein 1 beta chain (Hexamerin-1-beta)	Yes	Yes	7	9	extracellular space [GO:0005615]; larval serum protein complex [GO:0005616]	nutrient reservoir activity [GO:0045735]
P11997	Lsp1gamma	Larval serum protein 1 gamma chain (Hexamerin-1-gamma)	Yes	Yes	22	23	mitochondrial intermembrane space [GO:0005758]	electron transfer activity [GO:0009055]; heme binding [GO:0020037]; metal ion binding [GO:0046872]
P12831		Cytochrome c	Yes	Yes	1	1	cytoplasmic side of rough endoplasmic reticulum membrane [GO:0098556]; cytosolic ribosome [GO:0022626]; cytosolic small ribosomal subunit [GO:0022627]; ribosome [GO:0005840]	mRNA binding [GO:0003729]; structural constituent of ribosome [GO:0003735]
P13008	RpS26	Small ribosomal subunit protein eS26 (40S ribosomal protein S26) (DS31)	Yes	Yes	1	1	cytosol [GO:0005829]; ribonucleoprotein complex [GO:1990904]	GTP binding [GO:0005525]; GTPase activity [GO:0003924]; ribosome binding [GO:0043022]; translation elongation factor activity [GO:0003746]
P13060	eEF2	Eukaryotic translation elongation factor 2 (EC 3.6.5.-) (Elongation factor 2) (EF-2)	Yes	Yes	17	24	basolateral plasma membrane [GO:0016323]; cytoplasm [GO:0005737]; nucleus [GO:0005634]; plasma membrane [GO:0005886]; septate junction [GO:0005918]; sodium:potassium-exchanging ATPase complex [GO:0005890]; synapse [GO:0045202]	ATP binding [GO:0005524]; ATP hydrolysis activity [GO:0016887]; P-type sodium:potassium-exchanging transporter activity [GO:0005391]
P13607	Atpalpha	Sodium/potassium-transporting ATPase subunit alpha (Na(+)/K(+) ATPase alpha subunit) (EC 7.2.2.13) (Sodium pump subunit alpha)	Yes	Yes	1	1	actin cytoskeleton [GO:0015629]; cytoplasm [GO:0005737]	actin filament binding [GO:0051015]
P14318	Mp20	Muscle-specific protein 20	Yes	Yes	9	11	cytoplasm [GO:0005737]; cytosol [GO:0005829]; phosphopyruvate hydratase complex [GO:0000015]; plasma membrane [GO:0005886]	magnesium ion binding [GO:0000287]; phosphopyruvate hydratase activity [GO:0004634]
P15007	Eno	Enolase (EC 4.2.1.11) (2-phospho-D-glycerate hydro-lyase) (2-phosphoglycerate dehydratase)	Yes	Yes	16	14	cytoplasm [GO:0005737]; cytosol [GO:0005829]; cytosolic ribosome [GO:0022626]; cytosolic small ribosomal subunit [GO:0022627]; nucleolus [GO:0005730]; nucleoplasm [GO:0005654]; nucleus [GO:0005634]; small-subunit processome [GO:0032040]	protein tag activity [GO:0031386]; structural constituent of ribosome [GO:0003735]; ubiquitin protein ligase binding [GO:0031625]; zinc ion binding [GO:0008270]
P15357	RpS27A	Ubiquitin-ribosomal protein eS31 fusion protein [Cleaved into: Ubiquitin; Small ribosomal subunit protein eS31 (40S ribosomal protein S27a)]	Yes	Yes	6	4	peroxisome [GO:0005777]	urate oxidase activity [GO:0004846]
P16163	Uro	Uricase (EC 1.7.3.3) (Urate oxidase)	Yes	Yes	3	2	cytoplasm [GO:0005737]; cytosol [GO:0005829]; major mitochondrial derivative [GO:0016008]; peroxisomal matrix [GO:0005782]; peroxisome [GO:0005777]	catalase activity [GO:0004096]; heme binding [GO:0020037]; metal ion binding [GO:0046872]
P17336	Cat	Catalase (EC 1.11.1.6)	Yes	Yes	15	10	cytosolic ribosome [GO:0022626]; cytosolic small ribosomal subunit [GO:0022627]	structural constituent of ribosome [GO:0003735]
P17704	RpS17	Small ribosomal subunit protein eS17 (40S ribosomal protein S17)	Yes	Yes	2	3	cell junction [GO:0030054]; cell projection [GO:0042995]; cortical actin cytoskeleton [GO:0030864]; focal adhesion [GO:0005925]; plasma membrane [GO:0005886]; Z disc [GO:0030018]	actin binding [GO:0003779]; actin filament binding [GO:0051015]; calcium ion binding [GO:0005509]
P18091	Actn	Alpha-actinin, sarcomeric (F-actin cross-linking protein)	Yes	Yes	3	3	cytoplasm [GO:0005737]; myofibril [GO:0030016]; myosin II complex [GO:0016460]	calcium ion binding [GO:0005509]; myosin heavy chain binding [GO:0032036]
P18432	Mlc2	Myosin regulatory light chain 2 (MLC-2)	Yes	Yes	10	9	cytoplasm [GO:0005737]	DDT-dehydrochlorinase activity [GO:0018833]; glutathione peroxidase activity [GO:0004602]; glutathione transferase activity [GO:0004364]
P20432	GstD1	Glutathione S-transferase D1 (EC 2.5.1.18) (EC 4.5.1.1) (DDT-dehydrochlorinase)	Yes	Yes	3	6	cytoplasm [GO:0005737]; mitochondrion [GO:0005739]	ATP binding [GO:0005524]; glutamine synthetase activity [GO:0004356]
P20477	Gs1	Glutamine synthetase 1, mitochondrial (EC 6.3.1.2) (Glutamate--ammonia ligase 1)	Yes	Yes	7	3	cytoplasm [GO:0005737]	ATP binding [GO:0005524]; glutamine synthetase activity [GO:0004356]
P20478	Gs2	Glutamine synthetase 2 cytoplasmic (EC 6.3.1.2) (Glutamate--ammonia ligase 2)	Yes	Yes	3	2	catalytic step 2 spliceosome [GO:0071013]; cytoplasm [GO:0005737]; cytoplasmic stress granule [GO:0010494]; cytosol [GO:0005829]; nucleus [GO:0005634]; precatalytic spliceosome [GO:0071011]; ribonucleoprotein complex [GO:1990904]; synapse [GO:0045202]	mRNA 3'-UTR binding [GO:0003730]; mRNA binding [GO:0003729]; poly(A) binding [GO:0008143]; poly(U) RNA binding [GO:0008266]
P21187	pAbp	Polyadenylate-binding protein (PABP) (Poly(A)-binding protein)	Yes	Yes	5	5	endomembrane system [GO:0012505]; endoplasmic reticulum [GO:0005783]; endoplasmic reticulum membrane [GO:0005789]; membrane [GO:0016020]; sarcoplasmic reticulum [GO:0016529]; sarcoplasmic reticulum membrane [GO:0033017]; synapse [GO:0045202]	ATP binding [GO:0005524]; ATP hydrolysis activity [GO:0016887]; metal ion binding [GO:0046872]; P-type calcium transporter activity [GO:0005388]
P22700	SERCA	Calcium-transporting ATPase sarcoplasmic/endoplasmic reticulum type (EC 7.2.2.10) (Calcium ATPase at 60A) (Calcium pump) (Sarcoplasmic/endoplasmic reticulum Ca(2+)-ATPase)	Yes	Yes	15	19	extracellular space [GO:0005615]	cysteine-type endopeptidase inhibitor activity [GO:0004869]
P23779	Cys	Cystatin-like protein	Yes	Yes	1	2	mitochondrial inner membrane [GO:0005743]; mitochondrial prohibitin complex [GO:0035632]; mitochondrion [GO:0005739]
P24156	Phb1	Prohibitin 1 (Protein l(2)37Cc)	Yes	Yes	2	3	cytoplasm [GO:0005737]; cytosol [GO:0005829]; mitochondrion [GO:0005739]; nucleus [GO:0005634]	cyclosporin A binding [GO:0016018]; peptidyl-prolyl cis-trans isomerase activity [GO:0003755]
P25007	Cyp1	Peptidyl-prolyl cis-trans isomerase (PPIase) (EC 5.2.1.8) (Cyclophilin) (Cyclosporin A-binding protein) (Rotamase)	Yes	Yes	2	2	cell cortex [GO:0005938]; cytoplasm [GO:0005737]; cytoskeleton [GO:0005856]; neuron projection [GO:0043005]; perinuclear region of cytoplasm [GO:0048471]	actin monomer binding [GO:0003785]
P25843	chic	Profilin (Protein chickadee)	Yes	Yes	7	6	cytosol [GO:0005829]; nucleus [GO:0005634]	ATP binding [GO:0005524]; ubiquitin conjugating enzyme activity [GO:0061631]; ubiquitin protein ligase binding [GO:0031625]
P25867	eff	Ubiquitin-conjugating enzyme E2-17 kDa (EC 2.3.2.23) (E2 ubiquitin-conjugating enzyme D1) (Protein effete) (Ubiquitin carrier protein) (Ubiquitin-protein ligase)	Yes	Yes	1	1	cytoplasm [GO:0005737]; cytosol [GO:0005829]; early endosome [GO:0005769]; germline ring canal [GO:0045172]; mitochondrion [GO:0005739]; nuclear membrane [GO:0031965]; nucleus [GO:0005634]; plasma membrane [GO:0005886]	molecular sequestering activity [GO:0140313]; protein heterodimerization activity [GO:0046982]; protein homodimerization activity [GO:0042803]; transcription coactivator binding [GO:0001223]
P29310	14-3-3zeta	14-3-3 protein zeta (14-3-3-like protein) (Protein Leonardo)	Yes	Yes	3	6	cytosolic ribosome [GO:0022626]; cytosolic small ribosomal subunit [GO:0022627]; nucleolus [GO:0005730]; small-subunit processome [GO:0032040]	structural constituent of ribosome [GO:0003735]
P29327	RpS6	Small ribosomal subunit protein eS6 (40S ribosomal protein S6)	Yes	Yes	5	4	endomembrane system [GO:0012505]; endoplasmic reticulum lumen [GO:0005788]; endoplasmic reticulum membrane [GO:0005789]; extracellular space [GO:0005615]; fusome [GO:0045169]; mitochondrion [GO:0005739]	calcium ion binding [GO:0005509]; carbohydrate binding [GO:0030246]; unfolded protein binding [GO:0051082]
P29413	Calr	Calreticulin	Yes	Yes	3	3	cytoplasm [GO:0005737]; endomembrane system [GO:0012505]; endoplasmic reticulum [GO:0005783]; endoplasmic reticulum chaperone complex [GO:0034663]; endoplasmic reticulum lumen [GO:0005788]; extracellular space [GO:0005615]; membrane [GO:0016020]; nucleus [GO:0005634]	ATP binding [GO:0005524]; ATP hydrolysis activity [GO:0016887]; ATP-dependent protein folding chaperone [GO:0140662]; heat shock protein binding [GO:0031072]; protein folding chaperone [GO:0044183]; protein-transporting ATPase activity [GO:0015450]
P29844	Hsc70-3	Endoplasmic reticulum chaperone BiP (EC 3.6.4.10) (78 kDa glucose-regulated protein homolog) (GRP-78 homolog) (Binding-immunoglobulin protein homolog) (BiP) (Heat shock 70 kDa protein cognate 3) (Heat shock protein cognate 72)	Yes	Yes	15	17	cytoplasm [GO:0005737]; mitochondrial matrix [GO:0005759]; mitochondrion [GO:0005739]; PAM complex, Tim23 associated import motor [GO:0001405]	ATP binding [GO:0005524]; ATP hydrolysis activity [GO:0016887]; ATP-dependent protein folding chaperone [GO:0140662]; enzyme regulator activity [GO:0030234]; heat shock protein binding [GO:0031072]; mitochondrial protein-transporting ATPase activity [GO:0008566]; protein folding chaperone [GO:0044183]; unfolded protein binding [GO:0051082]
P29845	Hsc70-5	Heat shock 70 kDa protein cognate 5	Yes	Yes	2	3	cytoplasm [GO:0005737]; cytosolic ribosome [GO:0022626]; cytosolic small ribosomal subunit [GO:0022627]; nucleolus [GO:0005730]	RNA binding [GO:0003723]; structural constituent of ribosome [GO:0003735]
P31009	RpS2	Small ribosomal subunit protein uS5 (40S ribosomal protein S2) (Protein strings of pearls)	Yes	Yes	3	4	brush border [GO:0005903]; cytosol [GO:0005829]; early endosome [GO:0005769]; perinuclear region of cytoplasm [GO:0048471]; plasma membrane [GO:0005886]; plasma membrane proton-transporting V-type ATPase complex [GO:0033181]; vacuolar proton-transporting V-type ATPase, V1 domain [GO:0000221]	ATP binding [GO:0005524]; proton-transporting ATPase activity, rotational mechanism [GO:0046961]
P31409	Vha55	V-type proton ATPase subunit B (V-ATPase subunit B) (V-ATPase 55 kDa subunit) (Vacuolar proton pump subunit B)	Yes	Yes	7	13	cytosolic large ribosomal subunit [GO:0022625]; cytosolic ribosome [GO:0022626]	RNA binding [GO:0003723]; structural constituent of ribosome [GO:0003735]
P32100	RpL7	Large ribosomal subunit protein uL30 (60S ribosomal protein L7)	Yes	Yes	7	11	basement membrane [GO:0005604]; extracellular space [GO:0005615]; vesicle lumen [GO:0031983]
P33438	Glt	Glutactin	Yes	Yes	1	4	mitochondrial inner membrane [GO:0005743]; mitochondrion [GO:0005739]; proton-transporting ATP synthase complex [GO:0045259]	ADP binding [GO:0043531]; ATP binding [GO:0005524]; proton-transporting ATP synthase activity, rotational mechanism [GO:0046933]
P35381	blw	ATP synthase subunit alpha, mitochondrial (Protein bellwether)	Yes	Yes	27	39	cytoplasm [GO:0005737]; cytoskeleton [GO:0005856]; M band [GO:0031430]; myosin complex [GO:0016459]; striated muscle myosin thick filament [GO:0005863]	Rho-dependent protein serine/threonine kinase activity [GO:0072518]
P35415	Prm	Paramyosin, long form	Yes	Yes	6	3	cytosolic large ribosomal subunit [GO:0022625]; cytosolic ribosome [GO:0022626]	RNA binding [GO:0003723]; structural constituent of ribosome [GO:0003735]
P36241	RpL19	Large ribosomal subunit protein eL19 (60S ribosomal protein L19)	Yes	Yes	3	3	cytosolic ribosome [GO:0022626]; cytosolic small ribosomal subunit [GO:0022627]	RNA binding [GO:0003723]; structural constituent of ribosome [GO:0003735]
P39018	RpS19a	Small ribosomal subunit protein eS19A (40S ribosomal protein S19a)	Yes	Yes	7	8	cytosolic ribosome [GO:0022626]; cytosolic small ribosomal subunit [GO:0022627]	RNA binding [GO:0003723]; rRNA binding [GO:0019843]; structural constituent of ribosome [GO:0003735]
P41042	RpS4	Small ribosomal subunit protein eS4 (40S ribosomal protein S4)	Yes	Yes	4	5	cytosolic large ribosomal subunit [GO:0022625]; cytosolic ribosome [GO:0022626]	structural constituent of ribosome [GO:0003735]
P41092	RpL27A	Large ribosomal subunit protein uL15 (60S ribosomal protein L27a)	Yes	Yes	2	1	cytosolic large ribosomal subunit [GO:0022625]; cytosolic ribosome [GO:0022626]	structural constituent of ribosome [GO:0003735]
P41093	RpL18A	Large ribosomal subunit protein eL20 (60S ribosomal protein L18a)	Yes	Yes	5	3	cytoplasm [GO:0005737]; cytosol [GO:0005829]; cytosolic ribosome [GO:0022626]; cytosolic small ribosomal subunit [GO:0022627]; nucleolus [GO:0005730]; small ribosomal subunit [GO:0015935]	rRNA binding [GO:0019843]; structural constituent of ribosome [GO:0003735]
P41094	RpS18	Small ribosomal subunit protein uS13 (40S ribosomal protein S18)	Yes	Yes	2	3	cytosolic large ribosomal subunit [GO:0022625]; cytosolic ribosome [GO:0022626]	RNA binding [GO:0003723]; structural constituent of ribosome [GO:0003735]
P41126	RpL13	Large ribosomal subunit protein eL13 (60S ribosomal protein L13) (BBC1 protein homolog)	Yes	Yes	3	4		fatty-acyl-CoA binding [GO:0000062]
P42281	Acbp2	Acyl-CoA-binding protein homolog (ACBP) (Diazepam-binding inhibitor homolog) (DBI)	Yes	Yes	3	5	actin cytoskeleton [GO:0015629]; cytoplasm [GO:0005737]; cytosol [GO:0005829]; nuclear matrix [GO:0016363]; nucleoplasm [GO:0005654]	actin binding [GO:0003779]; actin filament binding [GO:0051015]
P45594	tsr	Cofilin/actin-depolymerizing factor homolog (Protein D61) (Protein twinstar)	Yes	Yes	9	8	cytoplasm [GO:0005737]; cytosolic large ribosomal subunit [GO:0022625]; cytosolic ribosome [GO:0022626]; nucleolus [GO:0005730]	RNA binding [GO:0003723]; rRNA binding [GO:0019843]; structural constituent of ribosome [GO:0003735]
P46222	RpL11	Large ribosomal subunit protein uL5 (60S ribosomal protein L11)	Yes	Yes	1	3	cytosolic large ribosomal subunit [GO:0022625]; cytosolic ribosome [GO:0022626]	RNA binding [GO:0003723]; structural constituent of ribosome [GO:0003735]
P46223	RpL7A	Large ribosomal subunit protein eL8 (60S ribosomal protein L7a)	Yes	Yes	6	8	centrosome [GO:0005813]; cytoplasm [GO:0005737]	calcium ion binding [GO:0005509]
P47948	TpnC47D	Troponin C, isoform 2	Yes	Yes	1	1	centrosome [GO:0005813]; cytoplasm [GO:0005737]	calcium ion binding [GO:0005509]
P47949	TpnC73F	Troponin C, isoform 3	Yes	Yes	2	2	apical cortex [GO:0045179]; apical plasma membrane [GO:0016324]; cell cortex [GO:0005938]; cell hair [GO:0070451]; cell-cell contact zone [GO:0044291]; cleavage furrow rim [GO:0090688]; cytoplasm [GO:0005737]; cytoskeleton [GO:0005856]; cytosol [GO:0005829]; lateral plasma membrane [GO:0016328]; plasma membrane [GO:0005886]	actin binding [GO:0003779]; GTP binding [GO:0005525]; GTPase activity [GO:0003924]; kinase binding [GO:0019900]; protein kinase binding [GO:0019901]
P48148	Rho1	Ras-like GTP-binding protein Rho1	Yes	Yes	1	1	cytosolic ribosome [GO:0022626]; cytosolic small ribosomal subunit [GO:0022627]	structural constituent of ribosome [GO:0003735]
P48149	RpS15Aa	Small ribosomal subunit protein uS8A (40S ribosomal protein S15Aa)	Yes	Yes	2	2	cytosolic large ribosomal subunit [GO:0022625]; cytosolic ribosome [GO:0022626]	large ribosomal subunit rRNA binding [GO:0070180]; myosin binding [GO:0017022]; structural constituent of ribosome [GO:0003735]
P48159	RpL23	Large ribosomal subunit protein uL14 (60S ribosomal protein L23) (L17A)	Yes	Yes	2	2	cytoplasm [GO:0005737]; cytosol [GO:0005829]; plasma membrane [GO:0005886]; sarcoplasmic reticulum membrane [GO:0033017]	peptidyl-prolyl cis-trans isomerase activity [GO:0003755]; type I transforming growth factor beta receptor binding [GO:0034713]
P48375	Fkbp12	Peptidyl-prolyl cis-trans isomerase Fkbp12 (PPIase Fkbp12) (EC 5.2.1.8) (12 kDa FK506-binding protein) (12 kDa FKBP) (Macrolide-binding protein) (Peptidyl-prolyl cis-trans isomerase) (PPIase) (Rotamase)	Yes	Yes	1	2	chaperonin-containing T-complex [GO:0005832]	ATP binding [GO:0005524]; ATP hydrolysis activity [GO:0016887]; ATP-dependent protein folding chaperone [GO:0140662]; unfolded protein binding [GO:0051082]
P48605	CCT3	T-complex protein 1 subunit gamma (TCP-1-gamma) (CCT-gamma) (Chaperonin containing TCP1 subunit 3)	Yes	Yes	1	1	cytoplasm [GO:0005737]; cytosol [GO:0005829]; extracellular region [GO:0005576]; extracellular space [GO:0005615]; mitochondrion [GO:0005739]; plasma membrane [GO:0005886]	arginine kinase activity [GO:0004054]; ATP binding [GO:0005524]; creatine kinase activity [GO:0004111]; kinase activity [GO:0016301]
P48610	Argk1	Arginine kinase 1 (EC 2.7.3.3)	Yes	Yes	21	33	cytoplasm [GO:0005737]; cytosolic large ribosomal subunit [GO:0022625]; cytosolic ribosome [GO:0022626]; nucleolus [GO:0005730]	structural constituent of ribosome [GO:0003735]
P49630	RpL36	Large ribosomal subunit protein eL36 (60S ribosomal protein L36) (Protein minute(1)1B)	Yes	Yes	2	3	cytosolic large ribosomal subunit [GO:0022625]; cytosolic ribosome [GO:0022626]	rRNA binding [GO:0019843]; structural constituent of ribosome [GO:0003735]
P50882	RpL9	Large ribosomal subunit protein uL6 (60S ribosomal protein L9)	Yes	Yes	4	3	cytosolic large ribosomal subunit [GO:0022625]; cytosolic ribosome [GO:0022626]	RNA binding [GO:0003723]; structural constituent of ribosome [GO:0003735]
P50887	RpL22	Large ribosomal subunit protein eL22 (60S ribosomal protein L22)	Yes	Yes	6	5	cytosol [GO:0005829]	carbohydrate derivative binding [GO:0097367]; glucose-6-phosphate isomerase activity [GO:0004347]; monosaccharide binding [GO:0048029]
P52029	Pgi	Glucose-6-phosphate isomerase (GPI) (EC 5.3.1.9) (Phosphoglucose isomerase) (PGI) (Phosphohexose isomerase) (PHI)	Yes	Yes	7	9	6-phosphofructokinase complex [GO:0005945]; cytosol [GO:0005829]; mitochondrion [GO:0005739]	6-phosphofructokinase activity [GO:0003872]; ATP binding [GO:0005524]; fructose-6-phosphate binding [GO:0070095]; metal ion binding [GO:0046872]
P52034	Pfk	ATP-dependent 6-phosphofructokinase (ATP-PFK) (Phosphofructokinase) (EC 2.7.1.11) (Phosphohexokinase)	Yes	Yes	5	4	actin cytoskeleton [GO:0015629]; cytoplasm [GO:0005737]; plasma membrane [GO:0005886]	ATP binding [GO:0005524]; hydrolase activity [GO:0016787]
P53501	Act57B	Actin-57B (EC 3.6.4.-)	Yes	Yes	7	10	nucleus [GO:0005634]; Z disc [GO:0030018]	metal ion binding [GO:0046872]
P53777	Mlp60A	Muscle LIM protein 1	Yes	Yes	5	5	cytosol [GO:0005829]; myosin II complex [GO:0016460]; myosin V complex [GO:0031475]; myosin VI complex [GO:0031476]; myosin VII complex [GO:0031477]	calcium ion binding [GO:0005509]; myosin binding [GO:0017022]; myosin heavy chain binding [GO:0032036]
P54357	Mlc-c	Myosin-2 essential light chain (Myosin II essential light chain) (Non-muscle myosin essential light chain)	Yes	Yes	1	1	cytoplasm [GO:0005737]; cytosol [GO:0005829]; mitochondrial matrix [GO:0005759]; mitochondrion [GO:0005739]	ATP binding [GO:0005524]; glutamate dehydrogenase (NAD+) activity [GO:0004352]; glutamate dehydrogenase (NADP+) activity [GO:0004354]; GTP binding [GO:0005525]; identical protein binding [GO:0042802]
P54385	Gdh	Glutamate dehydrogenase, mitochondrial (GDH) (EC 1.4.1.3)	Yes	Yes	11	17	cytoplasm [GO:0005737]; extracellular space [GO:0005615]	alcohol dehydrogenase (NAD+) activity [GO:0004022]; nutrient reservoir activity [GO:0045735]; oxidoreductase activity, acting on the CH-OH group of donors, NAD or NADP as acceptor [GO:0016616]
P54398	Fbp2	Fat body protein 2 (Fat body protein P6)	Yes	Yes	4	1	cell pole [GO:0060187]; cytoplasm [GO:0005737]; endomembrane system [GO:0012505]; endoplasmic reticulum [GO:0005783]; endoplasmic reticulum lumen [GO:0005788]; extracellular space [GO:0005615]; fusome [GO:0045169]; neuronal cell body [GO:0043025]; nuclear envelope [GO:0005635]; perinuclear region of cytoplasm [GO:0048471]; rough endoplasmic reticulum [GO:0005791]; spindle envelope [GO:0070732]	protein disulfide isomerase activity [GO:0003756]
P54399	Pdi	Protein disulfide-isomerase (PDI) (dPDI) (EC 5.3.4.1)	Yes	Yes	20	12	plasma membrane [GO:0005886]; plasma membrane proton-transporting V-type ATPase complex [GO:0033181]; vacuolar proton-transporting V-type ATPase, V1 domain [GO:0000221]	proton-transporting ATPase activity, rotational mechanism [GO:0046961]
P54611	Vha26	V-type proton ATPase subunit E (V-ATPase subunit E) (V-ATPase 26 kDa subunit) (Vacuolar proton pump subunit E)	Yes	Yes	5	5	cytosolic ribosome [GO:0022626]; cytosolic small ribosomal subunit [GO:0022627]; small ribosomal subunit [GO:0015935]	RNA binding [GO:0003723]; structural constituent of ribosome [GO:0003735]
P55828	RpS20	Small ribosomal subunit protein uS10 (40S ribosomal protein S20)	Yes	Yes	4	4	cytosolic large ribosomal subunit [GO:0022625]; cytosolic ribosome [GO:0022626]	RNA binding [GO:0003723]; structural constituent of ribosome [GO:0003735]
P55841	RpL14	Large ribosomal subunit protein eL14 (60S ribosomal protein L14)	Yes	Yes	6	6	cytoplasm [GO:0005737]; cytosol [GO:0005829]; cytosolic ribosome [GO:0022626]; cytosolic small ribosomal subunit [GO:0022627]; nucleolus [GO:0005730]; small-subunit processome [GO:0032040]	rRNA binding [GO:0019843]; structural constituent of ribosome [GO:0003735]
P55935	RpS9	Small ribosomal subunit protein uS4 (40S ribosomal protein S9)	Yes	Yes	3	1	cytosolic large ribosomal subunit [GO:0022625]	structural constituent of ribosome [GO:0003735]
P61127	RpL32	Large ribosomal subunit protein eL32 (60S ribosomal protein L32) (Ribosomal protein 49)	Yes	Yes	1	1	peroxisome [GO:0005777]	copper ion binding [GO:0005507]; protein homodimerization activity [GO:0042803]; superoxide dismutase activity [GO:0004784]
P61854	Sod1	Superoxide dismutase [Cu-Zn] (EC 1.15.1.1) (Superoxide dismutase 1)	Yes	Yes	7	3	90S preribosome [GO:0030686]; cytosolic small ribosomal subunit [GO:0022627]; small-subunit processome [GO:0032040]	structural constituent of ribosome [GO:0003735]
P62085	RpS7	Small ribosomal subunit protein eS7 (40S ribosomal protein S7)	Yes	Yes	6	6	cytosolic ribosome [GO:0022626]; cytosolic small ribosomal subunit [GO:0022627]; nucleolus [GO:0005730]; small ribosomal subunit [GO:0015935]; small-subunit processome [GO:0032040]	structural constituent of ribosome [GO:0003735]
P80455	RpS12	Small ribosomal subunit protein eS12 (40S ribosomal protein S12)	Yes	Yes	3	5	cytoplasm [GO:0005737]; nucleus [GO:0005634]; perinuclear region of cytoplasm [GO:0048471]; Z disc [GO:0030018]	unfolded protein binding [GO:0051082]
P82147	l(2)efl	Protein lethal(2)essential for life (Protein Efl21)	Yes	Yes	10	8	chitin-based extracellular matrix [GO:0062129]; extracellular region [GO:0005576]	structural constituent of chitin-based larval cuticle [GO:0008010]
P82384	Lcp9	Larval cuticle protein 9 (Larval cuticle protein IX)	Yes	Yes	2	2	chromosome [GO:0005694]; nuclear chromosome [GO:0000228]; nucleosome [GO:0000786]; RCAF complex [GO:0035059]	DNA binding [GO:0003677]; protein heterodimerization activity [GO:0046982]; structural constituent of chromatin [GO:0030527]
P84040	His4	Histone H4	Yes	Yes	4	2	cytoplasm [GO:0005737]; mitochondrial inner membrane [GO:0005743]; mitochondrial matrix [GO:0005759]; mitochondrion [GO:0005739]; respiratory chain complex I [GO:0045271]
P91929	ND-42	NADH dehydrogenase [ubiquinone] 1 alpha subcomplex subunit 10, mitochondrial (Complex I-42kD) (CI-42kD) (NADH-ubiquinone oxidoreductase 42 kDa subunit)	Yes	Yes	2	2	centrosome [GO:0005813]; chromosome [GO:0005694]; cytoplasm [GO:0005737]; cytosol [GO:0005829]; germline ring canal [GO:0045172]; mitochondrion [GO:0005739]; nucleoplasm [GO:0005654]; nucleus [GO:0005634]; plasma membrane [GO:0005886]	molecular sequestering activity [GO:0140313]; phosphoserine residue binding [GO:0050815]; protein heterodimerization activity [GO:0046982]; transcription coactivator binding [GO:0001223]
P92177	14-3-3epsilon	14-3-3 protein epsilon (Suppressor of Ras1 3-9)	Yes	Yes	1	2	extracellular region [GO:0005576]	bioadhesive activity [GO:0140073]
Q00725	Sgs4	Salivary glue protein Sgs-4	Yes	Yes	1	1	cytosol [GO:0005829]; M band [GO:0031430]; synapse [GO:0045202]; Z disc [GO:0030018]	ADP binding [GO:0043531]; ATP binding [GO:0005524]; metal ion binding [GO:0046872]; phosphoglycerate kinase activity [GO:0004618]
Q01604	Pgk	Phosphoglycerate kinase (EC 2.7.2.3)	Yes	Yes	6	9	cytoplasm [GO:0005737]; cytoskeleton [GO:0005856]; female germline ring canal inner rim [GO:0035183]; fusome [GO:0045169]; germline ring canal [GO:0045172]; lateral plasma membrane [GO:0016328]; plasma membrane [GO:0005886]; postsynapse [GO:0098794]; postsynaptic density [GO:0014069]; presynapse [GO:0098793]; spectrosome [GO:0045170]	actin filament binding [GO:0051015]
Q02645	hts	Protein hu-li tai shao (Adducin-like protein)	Yes	Yes	2	2	cytoplasmic stress granule [GO:0010494]; cytosol [GO:0005829]; eukaryotic translation initiation factor 4F complex [GO:0016281]; nucleus [GO:0005634]; P granule [GO:0043186]	ATP binding [GO:0005524]; ATP hydrolysis activity [GO:0016887]; RNA binding [GO:0003723]; RNA helicase activity [GO:0003724]; SMAD binding [GO:0046332]; translation initiation factor activity [GO:0003743]
Q02748	eIF4A	Eukaryotic initiation factor 4A (EC 3.6.4.13) (ATP-dependent RNA helicase eIF4A)	Yes	Yes	5	8	lamin filament [GO:0005638]; nuclear envelope [GO:0005635]; nuclear lamina [GO:0005652]; nuclear periphery [GO:0034399]; spindle envelope [GO:0070732]	structural constituent of cytoskeleton [GO:0005200]
Q03427	LamC	Lamin-C (pG-IF)	Yes	Yes	3	2	extracellular space [GO:0005615]	nutrient reservoir activity [GO:0045735]
Q04691	Fbp1	Fat-body protein 1 (P1 protein)	Yes	Yes	41	52	mitochondrial inner membrane [GO:0005743]; mitochondrion [GO:0005739]; proton-transporting ATP synthase complex [GO:0045259]	ATP binding [GO:0005524]; ATP hydrolysis activity [GO:0016887]; proton-transporting ATP synthase activity, rotational mechanism [GO:0046933]
Q05825	ATPsynbeta	ATP synthase subunit beta, mitochondrial (EC 7.1.2.2)	Yes	Yes	15	19	cytosolic ribosome [GO:0022626]; cytosolic small ribosomal subunit [GO:0022627]; nuclear matrix [GO:0016363]; nucleus [GO:0005634]	class I DNA-(apurinic or apyrimidinic site) endonuclease activity [GO:0140078]; damaged DNA binding [GO:0003684]; endonuclease activity [GO:0004519]; oxidized purine DNA binding [GO:0032357]; oxidized purine nucleobase lesion DNA N-glycosylase activity [GO:0008534]; RNA binding [GO:0003723]; structural constituent of ribosome [GO:0003735]
Q06559	RpS3	Small ribosomal subunit protein uS3 (40S ribosomal protein S3)	Yes	Yes	3	4	catalytic step 2 spliceosome [GO:0071013]; chromatin [GO:0000785]; cytoplasm [GO:0005737]; nucleoplasm [GO:0005654]; nucleus [GO:0005634]; omega speckle [GO:0035062]; polytene chromosome puff [GO:0005703]; precatalytic spliceosome [GO:0071011]	mRNA 3'-UTR binding [GO:0003730]; RNA binding [GO:0003723]
Q08473	sqd	RNA-binding protein squid (Heterogeneous nuclear ribonucleoprotein 40) (HNRNP 40)	Yes	Yes	1	2	extracellular region [GO:0005576]; extracellular space [GO:0005615]	chitin binding [GO:0008061]; imaginal disc growth factor receptor binding [GO:0008084]
Q23997	Idgf6	Imaginal disk growth factor 6	Yes	Yes	1	1	cytoplasm [GO:0005737]; cytosolic ribosome [GO:0022626]; cytosolic small ribosomal subunit [GO:0022627]; nucleolus [GO:0005730]; ribosome [GO:0005840]	mRNA binding [GO:0003729]; rRNA binding [GO:0019843]; structural constituent of ribosome [GO:0003735]
Q24186	RpS5a	Small ribosomal subunit protein uS7A (40S ribosomal protein S5a)	Yes	Yes	4	2	endomembrane system [GO:0012505]; oligosaccharyltransferase complex [GO:0008250]
Q24319	Ost48	Dolichyl-diphosphooligosaccharide--protein glycosyltransferase 48 kDa subunit (DDOST 48 kDa subunit) (Oligosaccharyl transferase 48 kDa subunit) (DmOST50) (DrOST) (OST5OP)	Yes	Yes	1	2	extracellular space [GO:0005615]; larval serum protein complex [GO:0005616]	nutrient reservoir activity [GO:0045735]
Q24388	Lsp2	Larval serum protein 2 (LSP-2) (Hexamerin-2)	Yes	Yes	10	9	cytoplasm [GO:0005737]; nucleus [GO:0005634]; Z disc [GO:0030018]	actinin binding [GO:0042805]; metal ion binding [GO:0046872]; structural constituent of muscle [GO:0008307]
Q24400	Mlp84B	Muscle LIM protein Mlp84B	Yes	Yes	4	3	mitochondrial inner membrane [GO:0005743]; mitochondrion [GO:0005739]; proton-transporting ATP synthase complex [GO:0045259]	proton transmembrane transporter activity [GO:0015078]
Q24407	ATPsynCF6	ATP synthase-coupling factor 6, mitochondrial (ATPase subunit F6)	Yes	Yes	1	2	mitochondrial inner membrane [GO:0005743]; mitochondrion [GO:0005739]; proton-transporting ATP synthase complex [GO:0045259]	proton-transporting ATP synthase activity, rotational mechanism [GO:0046933]
Q24439	ATPsynO	ATP synthase subunit O, mitochondrial (Oligomycin sensitivity conferral protein) (OSCP)	Yes	Yes	2	3	cytoplasm [GO:0005737]; microtubule [GO:0005874]	GTP binding [GO:0005525]; GTPase activity [GO:0003924]; metal ion binding [GO:0046872]; structural constituent of cytoskeleton [GO:0005200]
Q24560	betaTub56D	Tubulin beta-1 chain (Beta-1-tubulin)	Yes	Yes	16	17	mitochondrial inner membrane [GO:0005743]; mitochondrion [GO:0005739]; synapse [GO:0045202]	ATP:ADP antiporter activity [GO:0005471]
Q26365	sesB	ADP,ATP carrier protein (ADP/ATP translocase) (Adenine nucleotide translocator) (ANT) (Stress-sensitive protein B)	Yes	Yes	6	9	plasma membrane [GO:0005886]; plasma membrane proton-transporting V-type ATPase complex [GO:0033181]; vacuolar proton-transporting V-type ATPase, V1 domain [GO:0000221]	ATP binding [GO:0005524]; ATP hydrolysis activity [GO:0016887]; proton-transporting ATPase activity, rotational mechanism [GO:0046961]
Q27331	Vha68-2	V-type proton ATPase catalytic subunit A isoform 2 (V-ATPase subunit A 2) (EC 7.1.2.2) (V-ATPase 69 kDa subunit 2) (Vacuolar proton pump subunit alpha 2)	Yes	Yes	12	17	cytosolic small ribosomal subunit [GO:0022627]; nuclear chromosome [GO:0000228]; nucleolus [GO:0005730]	rRNA binding [GO:0019843]; structural constituent of ribosome [GO:0003735]
Q6XHX5	RpS11	Small ribosomal subunit protein uS17 (40S ribosomal protein S11)	Yes	Yes	5	2	cytosolic large ribosomal subunit [GO:0022625]	structural constituent of ribosome [GO:0003735]
Q6XJ13	RpL17	Large ribosomal subunit protein uL22 (60S ribosomal protein L17)	Yes	Yes	2	3	cytoplasm [GO:0005737]; nucleus [GO:0005634]; proteasome complex [GO:0000502]; proteasome regulatory particle [GO:0005838]; proteasome regulatory particle, lid subcomplex [GO:0008541]	endopeptidase activator activity [GO:0061133]; proteasome binding [GO:0070628]; ubiquitin binding [GO:0043130]
Q7K2G1	Rpn13	Proteasomal ubiquitin receptor ADRM1 homolog (Regulatory particle non-ATPase 13 protein) (p42E)	Yes	Yes	1	2	mitochondrial matrix [GO:0005759]; mitochondrion [GO:0005739]; pyruvate dehydrogenase complex [GO:0045254]	metal ion binding [GO:0046872]; pyruvate dehydrogenase (acetyl-transferring) activity [GO:0004739]
Q7K5K3	Pdhb	Pyruvate dehydrogenase E1 component subunit beta, mitochondrial (EC 1.2.4.1)	Yes	Yes	3	4	autolysosome [GO:0044754]; cytoplasm [GO:0005737]; cytosol [GO:0005829]; fusome [GO:0045169]; lysosomal membrane [GO:0005765]; nuclear membrane [GO:0031965]; nucleus [GO:0005634]; P granule [GO:0043186]; plasma membrane [GO:0005886]; VCP-NPL4-UFD1 AAA ATPase complex [GO:0034098]	ATP binding [GO:0005524]; ATP hydrolysis activity [GO:0016887]; polyubiquitin modification-dependent protein binding [GO:0031593]; protein sequestering activity [GO:0140311]
Q7KN62	TER94	Transitional endoplasmic reticulum ATPase TER94 (EC 3.6.4.6) (Valosin-containing protein homolog)	Yes	Yes	3	5	cytoplasm [GO:0005737]; extracellular region [GO:0005576]; ferritin complex [GO:0070288]; fusome [GO:0045169]; Golgi apparatus [GO:0005794]	ferric iron binding [GO:0008199]; ferrous iron binding [GO:0008198]; ferroxidase activity [GO:0004322]
Q7KRU8	Fer1HCH	Ferritin heavy chain (EC 1.16.3.1)	Yes	Yes	5	3	mitochondrion [GO:0005739]	malonate-semialdehyde dehydrogenase (acetylating) activity [GO:0018478]; methylmalonate-semialdehyde dehydrogenase (acylating, NAD) activity [GO:0004491]
Q7KW39		Probable methylmalonate-semialdehyde/malonate-semialdehyde dehydrogenase [acylating], mitochondrial (MMSDH) (EC 1.2.1.27) (Malonate-semialdehyde dehydrogenase [acylating])	Yes	Yes	6	7	basement membrane [GO:0005604]; extracellular region [GO:0005576]	extracellular matrix structural constituent [GO:0005201]; serine-type endopeptidase inhibitor activity [GO:0004867]
Q868Z9	Ppn	Papilin	Yes	Yes	1	1	extracellular space [GO:0005615]
Q8IN44	TotA	Protein Turandot A	Yes	Yes	1	1	cytosolic ribosome [GO:0022626]; cytosolic small ribosomal subunit [GO:0022627]; membrane [GO:0016020]; nucleolus [GO:0005730]; small-subunit processome [GO:0032040]	structural constituent of ribosome [GO:0003735]
Q8MLY8	RpS8	Small ribosomal subunit protein eS8 (40S ribosomal protein S8)	Yes	Yes	6	8	cytosol [GO:0005829]; cytosolic ribosome [GO:0022626]; cytosolic small ribosomal subunit [GO:0022627]; ribosome [GO:0005840]; rough endoplasmic reticulum [GO:0005791]	structural constituent of ribosome [GO:0003735]
Q8T3U2	RpS23	Small ribosomal subunit protein uS12 (40S ribosomal protein S23)	Yes	Yes	4	4	mitochondrial inner membrane [GO:0005743]; respiratory chain complex I [GO:0045271]	2 iron, 2 sulfur cluster binding [GO:0051537]; 4 iron, 4 sulfur cluster binding [GO:0051539]; metal ion binding [GO:0046872]; NADH dehydrogenase (ubiquinone) activity [GO:0008137]
Q94511	ND-75	NADH-ubiquinone oxidoreductase 75 kDa subunit, mitochondrial (EC 7.1.1.2) (Complex I-75kD) (CI-75kD)	Yes	Yes	1	1	mitochondrial inner membrane [GO:0005743]; mitochondrion [GO:0005739]; respiratory chain complex IV [GO:0045277]	metal ion binding [GO:0046872]
Q94514	COX5A	Cytochrome c oxidase subunit 5A, mitochondrial (Cytochrome c oxidase polypeptide Va)	Yes	Yes	5	4	cytoplasm [GO:0005737]; nascent polypeptide-associated complex [GO:0005854]	ribosome binding [GO:0043022]; unfolded protein binding [GO:0051082]
Q94518	Nacalpha	Nascent polypeptide-associated complex subunit alpha (NAC-alpha) (Alpha-NAC)	Yes	Yes	1	1	mitochondrion [GO:0005739]; succinate-CoA ligase complex (ADP-forming) [GO:0009361]; succinate-CoA ligase complex (GDP-forming) [GO:0045244]	nucleotide binding [GO:0000166]; succinate-CoA ligase (ADP-forming) activity [GO:0004775]; succinate-CoA ligase (GDP-forming) activity [GO:0004776]; succinate-CoA ligase activity [GO:0004774]
Q94522	Scsalpha1	Succinate--CoA ligase [ADP/GDP-forming] subunit alpha, mitochondrial (EC 6.2.1.4) (EC 6.2.1.5) (Succinyl-CoA synthetase subunit alpha) (SCS-alpha) (Succinyl-coenzyme A synthetase alpha subunit 1)	Yes	Yes	3	3	mitochondrial inner membrane [GO:0005743]; mitochondrion [GO:0005739]; respiratory chain complex II (succinate dehydrogenase) [GO:0045273]	electron transfer activity [GO:0009055]; flavin adenine dinucleotide binding [GO:0050660]; succinate dehydrogenase (quinone) activity [GO:0008177]
Q94523	SdhA	Succinate dehydrogenase [ubiquinone] flavoprotein subunit, mitochondrial (EC 1.3.5.1) (Flavoprotein subunit of complex II) (FP) (Succinyl coenzyme A synthetase flavoprotein subunit)	Yes	Yes	3	3	mitochondrial outer membrane [GO:0005741]; mitochondrion [GO:0005739]; Nebenkern [GO:0016006]; pore complex [GO:0046930]	porin activity [GO:0015288]; voltage-gated monoatomic anion channel activity [GO:0008308]
Q94920	porin	Voltage-dependent anion-selective channel (DmVDAC) (Porin)	Yes	Yes	6	12	cytosol [GO:0005829]; mitochondrion [GO:0005739]	alpha-ketoglutarate reductase activity [GO:0061759]; L-lactate dehydrogenase activity [GO:0004459]
Q95028	Ldh	L-lactate dehydrogenase (EC 1.1.1.27)	Yes	Yes	11	7	autolysosome [GO:0044754]; extracellular space [GO:0005615]; fusome [GO:0045169]; late endosome [GO:0005770]; lysosome [GO:0005764]	cysteine-type endopeptidase activity [GO:0004197]; cysteine-type peptidase activity [GO:0008234]; peptidase activity [GO:0008233]
Q95029	CtsL1	Cathepsin L1 (EC 3.4.22.15) (Cysteine proteinase 1) [Cleaved into: Cathepsin L heavy chain; Cathepsin L light chain]	Yes	Yes	4	4	extracellular region [GO:0005576]; plasma membrane [GO:0005886]	oxidoreductase activity [GO:0016491]; oxidoreductase activity, acting on a sulfur group of donors [GO:0016667]; oxidoreductase activity, acting on a sulfur group of donors, disulfide as acceptor [GO:0016671]
Q95RA9	GILT1	GILT-like protein 1	Yes	Yes	1	1	actomyosin contractile ring [GO:0005826]; apicomedial cortex [GO:0106037]; basal cortex [GO:0045180]; cell cortex [GO:0005938]; cell leading edge [GO:0031252]; cell-cell contact zone [GO:0044291]; cilium [GO:0005929]; cleavage furrow [GO:0032154]; cytoplasm [GO:0005737]; cytosol [GO:0005829]; myosin filament [GO:0032982]; myosin II complex [GO:0016460]; Z disc [GO:0030018]	actin filament binding [GO:0051015]; ATP binding [GO:0005524]; calmodulin binding [GO:0005516]; identical protein binding [GO:0042802]; microfilament motor activity [GO:0000146]; myosin light chain binding [GO:0032027]
Q99323	zip	Myosin heavy chain, non-muscle (Myosin II) (Non-muscle MHC) (Zipper protein)	Yes	Yes	1	2	cytoplasm [GO:0005737]	ribosome binding [GO:0043022]; RNA binding [GO:0003723]; translation elongation factor activity [GO:0003746]
Q9GU68	eEF5	Eukaryotic translation initiation factor 5A (eIF-5A)	Yes	Yes	3	2	condensed nuclear chromosome [GO:0000794]; I band [GO:0031674]; sarcomere [GO:0030017]; striated muscle myosin thick filament [GO:0005863]; Z disc [GO:0030018]	actin binding [GO:0003779]; structural constituent of muscle [GO:0008307]
Q9I7U4	sls	Titin (D-Titin) (Kettin)	Yes	Yes	3	3	cytoplasm [GO:0005737]; cytoskeleton [GO:0005856]; eukaryotic translation elongation factor 1 complex [GO:0005853]; nucleus [GO:0005634]	microtubule binding [GO:0008017]; translation elongation factor activity [GO:0003746]
Q9NJH0	eEF1gamma	Elongation factor 1-gamma (EF1gamma) (eEF-1B gamma)	Yes	Yes	2	4		DNA binding [GO:0003677]; DNA-binding transcription factor activity [GO:0003700]
Q9RB09	slyA	Transcriptional regulator SlyA (Homolog of Rap) (Hor-Er)	Yes	Yes	1	1	box C/D methylation guide snoRNP complex [GO:0031428]; nucleolus [GO:0005730]; precatalytic spliceosome [GO:0071011]; small nuclear ribonucleoprotein complex [GO:0030532]; small-subunit processome [GO:0032040]; U4/U6 x U5 tri-snRNP complex [GO:0046540]	RNA binding [GO:0003723]
Q9U3Z7	hoip	NHP2-like protein 1 homolog (Protein hoi-polloi)	Yes	Yes	1	1	cytoplasm [GO:0005737]; cytosolic large ribosomal subunit [GO:0022625]; cytosolic ribosome [GO:0022626]; nucleolus [GO:0005730]	RNA binding [GO:0003723]; rRNA binding [GO:0019843]; structural constituent of ribosome [GO:0003735]
Q9V3G1	RpL8	Large ribosomal subunit protein uL2 (60S ribosomal protein L8)	Yes	Yes	8	8	cytosol [GO:0005829]	peroxiredoxin activity [GO:0051920]; thioredoxin peroxidase activity [GO:0008379]; thioredoxin-dependent peroxiredoxin activity [GO:0140824]
Q9V3P0	Prx2	Peroxiredoxin 2 (EC 1.11.1.24) (Cytosolic thioredoxin peroxidase 1) (Thioredoxin peroxidase 1) (Thioredoxin-dependent peroxide reductase 1) (Thioredoxin-dependent peroxiredoxin 2)	Yes	Yes	5	4	cell surface [GO:0009986]; endomembrane system [GO:0012505]; endoplasmic reticulum [GO:0005783]; endoplasmic reticulum lumen [GO:0005788]	protein disulfide isomerase activity [GO:0003756]; protein-disulfide reductase activity [GO:0015035]
Q9V438	CaBP1	Protein disulfide-isomerase A6 homolog (EC 5.3.4.1) (Calcium-binding protein 1) (DmCaBP1)	Yes	Yes	4	2	basal part of cell [GO:0045178]; endocytic vesicle [GO:0030139]; extracellular region [GO:0005576]; extracellular space [GO:0005615]; rhabdomere [GO:0016028]	fatty acid binding [GO:0005504]; heme binding [GO:0020037]; lipid transporter activity [GO:0005319]; metal ion binding [GO:0046872]; microtubule binding [GO:0008017]; retinol binding [GO:0019841]; signaling receptor binding [GO:0005102]
Q9V496	apolpp	Apolipophorins (Retinoid- and fatty acid-binding glycoprotein) [Cleaved into: Apolipophorin-2 (ApoL2) (Apolipophorin II) (ApoLII); Apolipophorin-1 (ApoL1) (Apolipophorin I) (ApoLI)]	Yes	Yes	72	84	cytosol [GO:0005829]; extracellular region [GO:0005576]; extracellular space [GO:0005615]	catechol oxidase activity [GO:0004097]; metal ion binding [GO:0046872]; tyrosinase activity [GO:0004503]
Q9V521	PPO2	Phenoloxidase 2 (PO A3) (EC 1.14.18.1) (Phenoloxidase subunit A3) (Processed phenoloxidase A3) (Pro-phenoloxidase A3)	Yes	Yes	9	8	plasma membrane proton-transporting V-type ATPase complex [GO:0033181]; proton-transporting V-type ATPase complex [GO:0033176]; vacuolar proton-transporting V-type ATPase, V1 domain [GO:0000221]	proton-transporting ATPase activity, rotational mechanism [GO:0046961]
Q9V7D2	Vha36-1	V-type proton ATPase subunit D 1 (V-ATPase subunit D 1) (Vacuolar H+ ATPase subunit 36-1) (Vacuolar proton pump subunit D 1) (dV-ATPase D)	Yes	Yes	1	1	plasma membrane proton-transporting V-type ATPase complex [GO:0033181]; vacuolar proton-transporting V-type ATPase, V1 domain [GO:0000221]	proton-transporting ATPase activity, rotational mechanism [GO:0046961]
Q9V7N5	Vha44	V-type proton ATPase subunit C (V-ATPase subunit C) (Vacuolar proton pump subunit C)	Yes	Yes	1	1	mitochondrion [GO:0005739]	3-hydroxyisobutyrate dehydrogenase activity [GO:0008442]; NAD binding [GO:0051287]; NADP binding [GO:0050661]
Q9V8M5		3-hydroxyisobutyrate dehydrogenase, mitochondrial (EC 1.1.1.31)	Yes	Yes	2	2	mitochondrial inner membrane [GO:0005743]; mitochondrion [GO:0005739]	3-sulfino-L-alanine: proton, glutamate antiporter activity [GO:0000514]; aspartate:glutamate, proton antiporter activity [GO:0000515]; calcium ion binding [GO:0005509]; gamma-aminobutyric acid:proton symporter activity [GO:0015495]; identical protein binding [GO:0042802]; L-aspartate transmembrane transporter activity [GO:0015183]; L-glutamate transmembrane transporter activity [GO:0005313]
Q9VA73	aralar1	Electrogenic aspartate/glutamate antiporter Aralar, mitochondrial (Mitochondrial aspartate/glutamate carrier protein Aralar)	Yes	Yes	1	2	cytoplasm [GO:0005737]; endomembrane system [GO:0012505]; extracellular region [GO:0005576]; ferritin complex [GO:0070288]; Golgi apparatus [GO:0005794]	ferric iron binding [GO:0008199]; ferrous iron binding [GO:0008198]; ferroxidase activity [GO:0004322]
Q9VA83	Fer2LCH	Ferritin light chain	Yes	Yes	6	5	extracellular region [GO:0005576]; extracellular space [GO:0005615]	odorant binding [GO:0005549]
Q9VAI6	Obp99b	General odorant-binding protein 99b	Yes	Yes	5	3	actin cytoskeleton [GO:0015629]; apical cortex [GO:0045179]; cytosol [GO:0005829]; female germline ring canal [GO:0035324]; female germline ring canal inner rim [GO:0035183]; female germline ring canal outer rim [GO:0035182]; plasma membrane [GO:0005886]; Z disc [GO:0030018]	actin binding [GO:0003779]; actin filament binding [GO:0051015]
Q9VEN1	cher	Filamin-A (FLN-A) (Actin-binding protein 280) (ABP-280) (Filamin-1) (Filamin1)	Yes	Yes	63	64	cytosol [GO:0005829]; endoplasmic reticulum [GO:0005783]; nuclear membrane [GO:0031965]; nucleus [GO:0005634]	Hsp90 protein binding [GO:0051879]; prostaglandin-E synthase activity [GO:0050220]; protein-folding chaperone binding [GO:0051087]
Q9VH95	p23	Cytosolic Prostaglandin E synthase (EC 5.3.99.3) (Prostaglandin E synthase 3 homolog)	Yes	Yes	1	1	cytosolic large ribosomal subunit [GO:0022625]; cytosolic ribosome [GO:0022626]	mRNA binding [GO:0003729]; structural constituent of ribosome [GO:0003735]
Q9VJY6	RpL24	Large ribosomal subunit protein eL24 (60S ribosomal protein L24)	Yes	Yes	4	3	cytosol [GO:0005829]; eukaryotic translation elongation factor 1 complex [GO:0005853]	guanyl-nucleotide exchange factor activity [GO:0005085]; translation elongation factor activity [GO:0003746]
Q9VL18	eEF1delta	Probable elongation factor 1-delta (EF-1-delta)	Yes	Yes	1	2	basement membrane [GO:0005604]; extracellular matrix [GO:0031012]; extracellular region [GO:0005576]	integrin binding [GO:0005178]
Q9VMD9	Tig	Tiggrin	Yes	Yes	5	2	cytosolic large ribosomal subunit [GO:0022625]; cytosolic ribosome [GO:0022626]	structural constituent of ribosome [GO:0003735]; zinc ion binding [GO:0008270]
Q9VMU4	RpL37A	Large ribosomal subunit protein eL43 (60S ribosomal protein L37a)	Yes	Yes	2	1	cytosolic large ribosomal subunit [GO:0022625]; cytosolic ribosome [GO:0022626]; ribosome [GO:0005840]	mRNA binding [GO:0003729]; structural constituent of ribosome [GO:0003735]
Q9VNE9	RpL13A	Large ribosomal subunit protein uL13 (60S ribosomal protein L13a)	Yes	Yes	4	5	cytoplasm [GO:0005737]; cytosolic small ribosomal subunit [GO:0022627]	mRNA binding [GO:0003729]; ribosome binding [GO:0043022]; translation initiation factor activity [GO:0003743]; tRNA binding [GO:0000049]
Q9VNX8	eIF2A	Eukaryotic translation initiation factor 2A (eIF-2A)	Yes	Yes	1	1	nucleoplasm [GO:0005654]; nucleus [GO:0005634]
Q9VQF7	Bacc	Bacchus	Yes	Yes	2	1	cytosolic large ribosomal subunit [GO:0022625]; cytosolic ribosome [GO:0022626]	RNA binding [GO:0003723]; structural constituent of ribosome [GO:0003735]
Q9VS34	RpL18	Large ribosomal subunit protein eL18 (60S ribosomal protein L18)	Yes	Yes	3	3	cytoplasm [GO:0005737]; cytosol [GO:0005829]; mitochondrial matrix [GO:0005759]; mitochondrion [GO:0005739]	acyl-CoA dehydrogenase activity [GO:0003995]; flavin adenine dinucleotide binding [GO:0050660]; medium-chain fatty acyl-CoA dehydrogenase activity [GO:0070991]
Q9VSA3	Mcad	Medium-chain specific acyl-CoA dehydrogenase, mitochondrial (EC 1.3.8.7)	Yes	Yes	2	5	cytosolic large ribosomal subunit [GO:0022625]; cytosolic ribosome [GO:0022626]	RNA binding [GO:0003723]; structural constituent of ribosome [GO:0003735]
Q9VTP4	RpL10Ab	Large ribosomal subunit protein uL1 (60S ribosomal protein L10a-2)	Yes	Yes	4	4	extracellular region [GO:0005576]; extracellular space [GO:0005615]	neuropeptide hormone activity [GO:0005184]
Q9VU58	Nplp2	Neuropeptide-like 2 (NEF peptide)	Yes	Yes	4	6	cytosol [GO:0005829]	magnesium ion binding [GO:0000287]; phosphoglucomutase activity [GO:0004614]
Q9VUY9	Pgm1	Phosphoglucomutase 1 (PGM) (EC 5.4.2.2) (Glucose phosphomutase)	Yes	Yes	2	7	isocitrate dehydrogenase complex (NAD+) [GO:0045242]; mitochondrial matrix [GO:0005759]; mitochondrion [GO:0005739]	isocitrate dehydrogenase (NAD+) activity [GO:0004449]; magnesium ion binding [GO:0000287]; NAD binding [GO:0051287]
Q9VWH4	Idh3a	Probable isocitrate dehydrogenase [NAD] subunit alpha, mitochondrial (EC 1.1.1.41) (Isocitric dehydrogenase subunit alpha) (NAD(+)-specific ICDH subunit alpha)	Yes	Yes	1	2	peroxisome [GO:0005777]	(3R)-hydroxyacyl-CoA dehydrogenase (NAD+) activity [GO:0106386]; 17-beta-hydroxysteroid dehydrogenase (NAD+) activity [GO:0044594]; 3-hydroxyacyl-CoA dehydratase activity [GO:0018812]; 3-hydroxyacyl-CoA dehydrogenase activity [GO:0003857]; enoyl-CoA hydratase activity [GO:0004300]; estradiol 17-beta-dehydrogenase [NAD(P)+] activity [GO:0004303]; protein homodimerization activity [GO:0042803]
Q9VXJ0	Mfe2	Peroxisomal multifunctional enzyme type 2 (DmMFE-2) [Includes: (3R)-hydroxyacyl-CoA dehydrogenase (EC 1.1.1.n12); Enoyl-CoA hydratase 2 (EC 4.2.1.119)]	Yes	Yes	1	1	cytosolic large ribosomal subunit [GO:0022625]; cytosolic ribosome [GO:0022626]	RNA binding [GO:0003723]; rRNA binding [GO:0019843]; structural constituent of ribosome [GO:0003735]; zinc ion binding [GO:0008270]
Q9VXX8	RpL37-1	Large ribosomal subunit protein eL37A (Probable 60S ribosomal protein L37-A) (Ribosomal protein L37-1)	Yes	Yes	1	1	cell surface [GO:0009986]; endomembrane system [GO:0012505]; endoplasmic reticulum [GO:0005783]	protein disulfide isomerase activity [GO:0003756]
Q9VYV3	prtp	Thioredoxin domain-containing protein 5 homolog (Protein pretaporter)	Yes	Yes	8	3	cell cortex [GO:0005938]; cytoplasm [GO:0005737]; mitotic spindle microtubule [GO:1990498]; NLS-dependent protein nuclear import complex [GO:0042564]; nuclear envelope [GO:0005635]; nucleus [GO:0005634]	GTP binding [GO:0005525]; GTPase activity [GO:0003924]; metal ion binding [GO:0046872]
Q9VZ23	Ran	GTP-binding nuclear protein Ran (Ras-related nuclear protein)	Yes	Yes	3	5	cytosolic large ribosomal subunit [GO:0022625]; cytosolic ribosome [GO:0022626]	structural constituent of ribosome [GO:0003735]
Q9VZS5	RpL28	Large ribosomal subunit protein eL28 (60S ribosomal protein L28)	Yes	Yes	4	5	mitochondrion [GO:0005739]	succinyl-CoA:3-oxo-acid CoA-transferase activity [GO:0008260]
Q9W058	Scot	Succinyl-CoA:3-ketoacid-coenzyme A transferase, mitochondrial (EC 2.8.3.5) (3-oxoacid CoA-transferase)	Yes	Yes	1	1	cytoplasm [GO:0005737]; cytosol [GO:0005829]; nucleus [GO:0005634]; RISC complex [GO:0016442]	endonuclease activity, active with either ribo- or deoxyribonucleic acids and producing 3'-phosphomonoesters [GO:0016894]; nuclease activity [GO:0004518]; RNA binding [GO:0003723]
Q9W0S7	Tudor-SN	Staphylococcal nuclease domain-containing protein 1 (EC 3.1.31.1) (Tudor staphylococcal nuclease)	Yes	Yes	11	13	mitochondrial membrane [GO:0031966]; mitochondrion [GO:0005739]; proton-transporting ATP synthase complex [GO:0045259]
Q9W141	ATPsynF	Putative ATP synthase subunit f, mitochondrial	Yes	Yes	2	1	cytosolic ribosome [GO:0022626]; cytosolic small ribosomal subunit [GO:0022627]	structural constituent of ribosome [GO:0003735]
Q9W334	RpS28b	Small ribosomal subunit protein eS28 (40S ribosomal protein S28)	Yes	Yes	3	5	mitochondrial matrix [GO:0005759]; mitochondrion [GO:0005739]	citrate (Si)-synthase activity [GO:0004108]
Q9W401	Cs1	Probable citrate synthase, mitochondrial (EC 2.3.3.16) (Protein knockdown)	Yes	Yes	2	6	cytosolic large ribosomal subunit [GO:0022625]; cytosolic ribosome [GO:0022626]	structural constituent of ribosome [GO:0003735]
Q9W5N2	RpL38	Large ribosomal subunit protein eL38 (60S ribosomal protein L38)	Yes	Yes	1	1	cytosolic large ribosomal subunit [GO:0022625]; cytosolic ribosome [GO:0022626]; nucleus [GO:0005634]	5S rRNA binding [GO:0008097]; RNA binding [GO:0003723]; structural constituent of ribosome [GO:0003735]
Q9W5R8	RpL5	Large ribosomal subunit protein uL18 (60S ribosomal protein L5)	Yes	Yes	3	6	cytoplasm [GO:0005737]; cytosol [GO:0005829]	glycogen phosphorylase activity [GO:0008184]; protein homodimerization activity [GO:0042803]; pyridoxal phosphate binding [GO:0030170]
Q9XTL9	Glyp	Glycogen phosphorylase (EC 2.4.1.1)	Yes	Yes	19	19
[truncated: 5,000 more columns]
